# Supplementary material for: Dataset on meteorological forcing mechanisms impacting marine circulation and oceanographic variables in the northern part of the Veracruz reef system
Source: Data Brief. 2023 Oct 8;51:109637. doi: 10.1016/j.dib.2023.109637 (PMC10577050; doi:10.1016/j.dib.2023.109637)
Supplement: Supplementary file 1 [file mmc1.zip]

Archive with 85 entries (73 files):
- METEOROLOGICAL_DATA/
- METEOROLOGICAL_DATA/AIR_TEMPERATURE/
- METEOROLOGICAL_DATA/AIR_TEMPERATURE/airt10112008.nc
- METEOROLOGICAL_DATA/AIR_TEMPERATURE/airt11112008.nc
- METEOROLOGICAL_DATA/AIR_TEMPERATURE/airt12112008.nc
- METEOROLOGICAL_DATA/AIR_TEMPERATURE/airt13112008.nc
- METEOROLOGICAL_DATA/AIR_TEMPERATURE/airt14112008.nc
- METEOROLOGICAL_DATA/AIR_TEMPERATURE/airt15112008.nc
- METEOROLOGICAL_DATA/AIR_TEMPERATURE/airt16112008.nc
- METEOROLOGICAL_DATA/AIR_TEMPERATURE/airt17112008.nc
- METEOROLOGICAL_DATA/AIR_TEMPERATURE/airt18112008.nc
- METEOROLOGICAL_DATA/AIR_TEMPERATURE/airt19112008.nc
- METEOROLOGICAL_DATA/AIR_TEMPERATURE/airt20112008.nc
- METEOROLOGICAL_DATA/SEA_LEVEL_PRESSURE/
- METEOROLOGICAL_DATA/SEA_LEVEL_PRESSURE/slp10112008.nc
- METEOROLOGICAL_DATA/SEA_LEVEL_PRESSURE/slp11112008.nc
- METEOROLOGICAL_DATA/SEA_LEVEL_PRESSURE/slp12112008.nc
- METEOROLOGICAL_DATA/SEA_LEVEL_PRESSURE/slp13112008.nc
- METEOROLOGICAL_DATA/SEA_LEVEL_PRESSURE/slp14112008.nc
- METEOROLOGICAL_DATA/SEA_LEVEL_PRESSURE/slp15112008.nc
- METEOROLOGICAL_DATA/SEA_LEVEL_PRESSURE/slp16112008.nc
- METEOROLOGICAL_DATA/SEA_LEVEL_PRESSURE/slp17112008.nc
- METEOROLOGICAL_DATA/SEA_LEVEL_PRESSURE/slp18112008.nc
- METEOROLOGICAL_DATA/SEA_LEVEL_PRESSURE/slp19112008.nc
- METEOROLOGICAL_DATA/SEA_LEVEL_PRESSURE/slp20112008.nc
- METEOROLOGICAL_DATA/WIND_COMPONENTES/
- METEOROLOGICAL_DATA/WIND_COMPONENTES/U_COMPONENT/
- METEOROLOGICAL_DATA/WIND_COMPONENTES/U_COMPONENT/uwind10112008.nc
- METEOROLOGICAL_DATA/WIND_COMPONENTES/U_COMPONENT/uwind11112008.nc
- METEOROLOGICAL_DATA/WIND_COMPONENTES/U_COMPONENT/uwind12112008.nc
- METEOROLOGICAL_DATA/WIND_COMPONENTES/U_COMPONENT/uwind13112008.nc
- METEOROLOGICAL_DATA/WIND_COMPONENTES/U_COMPONENT/uwind14112008.nc
- METEOROLOGICAL_DATA/WIND_COMPONENTES/U_COMPONENT/uwind15112008.nc
- METEOROLOGICAL_DATA/WIND_COMPONENTES/U_COMPONENT/uwind16112008.nc
- METEOROLOGICAL_DATA/WIND_COMPONENTES/U_COMPONENT/uwind17112008.nc
- METEOROLOGICAL_DATA/WIND_COMPONENTES/U_COMPONENT/uwind18112008.nc
- METEOROLOGICAL_DATA/WIND_COMPONENTES/U_COMPONENT/uwind19112008.nc
- METEOROLOGICAL_DATA/WIND_COMPONENTES/U_COMPONENT/uwind20112008.nc
- METEOROLOGICAL_DATA/WIND_COMPONENTES/V_COMPONENT/
- METEOROLOGICAL_DATA/WIND_COMPONENTES/V_COMPONENT/vwind10112008.nc
- METEOROLOGICAL_DATA/WIND_COMPONENTES/V_COMPONENT/vwind11112008.nc
- METEOROLOGICAL_DATA/WIND_COMPONENTES/V_COMPONENT/vwind12112008.nc
- METEOROLOGICAL_DATA/WIND_COMPONENTES/V_COMPONENT/vwind13112008.nc
- METEOROLOGICAL_DATA/WIND_COMPONENTES/V_COMPONENT/vwind14112008.nc
- METEOROLOGICAL_DATA/WIND_COMPONENTES/V_COMPONENT/vwind15112008.nc
- METEOROLOGICAL_DATA/WIND_COMPONENTES/V_COMPONENT/vwind16112008.nc
- METEOROLOGICAL_DATA/WIND_COMPONENTES/V_COMPONENT/vwind17112008.nc
- METEOROLOGICAL_DATA/WIND_COMPONENTES/V_COMPONENT/vwind18112008.nc
- METEOROLOGICAL_DATA/WIND_COMPONENTES/V_COMPONENT/vwind19112008.nc
- METEOROLOGICAL_DATA/WIND_COMPONENTES/V_COMPONENT/vwind20112008.nc
- OCEANOGRAPHIC_DATA/
- OCEANOGRAPHIC_DATA/BIOVOLUMEN/
- OCEANOGRAPHIC_DATA/BIOVOLUMEN/bane1.txt
- OCEANOGRAPHIC_DATA/BIOVOLUMEN/bane2.txt
- OCEANOGRAPHIC_DATA/BIOVOLUMEN/bblan1.txt
- OCEANOGRAPHIC_DATA/BIOVOLUMEN/bblan2.txt
- OCEANOGRAPHIC_DATA/BIOVOLUMEN/bsac1.txt
- OCEANOGRAPHIC_DATA/BIOVOLUMEN/bsac2.txt
- OCEANOGRAPHIC_DATA/BIOVOLUMEN/bver1.txt
- OCEANOGRAPHIC_DATA/BIOVOLUMEN/bver2.txt
- OCEANOGRAPHIC_DATA/SEA_LEVEL_WATER/
- OCEANOGRAPHIC_DATA/SEA_LEVEL_WATER/FILTERED/
- OCEANOGRAPHIC_DATA/SEA_LEVEL_WATER/FILTERED/fnmane.txt
- OCEANOGRAPHIC_DATA/SEA_LEVEL_WATER/FILTERED/fnmane1.txt
- OCEANOGRAPHIC_DATA/SEA_LEVEL_WATER/FILTERED/fnmane2.txt
- OCEANOGRAPHIC_DATA/SEA_LEVEL_WATER/FILTERED/fnmblan.txt
- OCEANOGRAPHIC_DATA/SEA_LEVEL_WATER/FILTERED/fnmblan1.txt
- OCEANOGRAPHIC_DATA/SEA_LEVEL_WATER/FILTERED/fnmblan2.txt
- OCEANOGRAPHIC_DATA/SEA_LEVEL_WATER/FILTERED/fnmsac1.txt
- OCEANOGRAPHIC_DATA/SEA_LEVEL_WATER/FILTERED/fnmsac2.txt
- OCEANOGRAPHIC_DATA/SEA_LEVEL_WATER/FILTERED/fnmsacr.txt
- OCEANOGRAPHIC_DATA/SEA_LEVEL_WATER/FILTERED/fnmsacr2.txt
- OCEANOGRAPHIC_DATA/SEA_LEVEL_WATER/FILTERED/fnmver.txt
- OCEANOGRAPHIC_DATA/SEA_LEVEL_WATER/FILTERED/fnmver1.txt
- OCEANOGRAPHIC_DATA/SEA_LEVEL_WATER/FILTERED/fnmver2.txt
- OCEANOGRAPHIC_DATA/WATER_TEMPERATURE/
- OCEANOGRAPHIC_DATA/WATER_TEMPERATURE/FILTERED/
- OCEANOGRAPHIC_DATA/WATER_TEMPERATURE/FILTERED/ftane1.txt
- OCEANOGRAPHIC_DATA/WATER_TEMPERATURE/FILTERED/ftane2.txt
- OCEANOGRAPHIC_DATA/WATER_TEMPERATURE/FILTERED/ftblan1.txt
- OCEANOGRAPHIC_DATA/WATER_TEMPERATURE/FILTERED/ftblan2.txt
- OCEANOGRAPHIC_DATA/WATER_TEMPERATURE/FILTERED/ftsac1.txt
- OCEANOGRAPHIC_DATA/WATER_TEMPERATURE/FILTERED/ftsac2.txt
- OCEANOGRAPHIC_DATA/WATER_TEMPERATURE/FILTERED/ftver1.txt
- OCEANOGRAPHIC_DATA/WATER_TEMPERATURE/FILTERED/ftver2.txt
