# Supplementary material for: Dataset on meteorological forcing mechanisms impacting marine circulation and oceanographic variables in the northern part of the Veracruz reef system
Source: Data Brief. 2023 Oct 8;51:109637. doi: 10.1016/j.dib.2023.109637 (PMC10577050; doi:10.1016/j.dib.2023.109637)
Supplement: Supplementary file 1 [file mmc1.zip › OCEANOGRAPHIC_DATA/BIOVOLUMEN/bane1.txt]

   8.6083333e+01
   8.1333333e+01
   8.2833333e+01
   8.3083333e+01
   8.3666667e+01
   8.3250000e+01
   8.7166667e+01
   8.3583333e+01
   8.5833333e+01
   8.6333333e+01
   8.7333333e+01
   8.5750000e+01
   8.7583333e+01
   8.8166667e+01
   8.8750000e+01
   8.9916667e+01
   8.9500000e+01
   9.1333333e+01
   9.1500000e+01
   9.1833333e+01
   9.2166667e+01
   9.4583333e+01
   9.3333333e+01
   9.4166667e+01
   9.3750000e+01
   9.2916667e+01
   9.3333333e+01
   9.4250000e+01
   9.3333333e+01
   9.4500000e+01
   9.5416667e+01
   9.5333333e+01
   9.5583333e+01
   9.3666667e+01
   9.7666667e+01
   1.0100000e+02
   1.0075000e+02
   1.0350000e+02
   1.0041667e+02
   1.0783333e+02
   1.0733333e+02
   1.0725000e+02
   1.0791667e+02
   1.0950000e+02
   1.1000000e+02
   1.0633333e+02
   1.1366667e+02
   1.1333333e+02
   1.1691667e+02
   1.2091667e+02
   1.1958333e+02
   1.1700000e+02
   1.2066667e+02
   1.2150000e+02
   1.2366667e+02
   1.3025000e+02
   1.2166667e+02
   1.2475000e+02
   1.3541667e+02
   1.2991667e+02
   1.2158333e+02
   1.3166667e+02
   1.3900000e+02
   1.3075000e+02
   1.3650000e+02
   1.2875000e+02
   1.2991667e+02
   1.3466667e+02
   1.3541667e+02
   1.3908333e+02
   1.2966667e+02
   1.4141667e+02
   1.3225000e+02
   1.2958333e+02
   1.4075000e+02
   1.3575000e+02
   1.3908333e+02
   1.3483333e+02
   1.3375000e+02
   1.3366667e+02
   1.2691667e+02
   1.3600000e+02
   1.3358333e+02
   1.3800000e+02
   1.4000000e+02
   1.3750000e+02
   1.3308333e+02
   1.3891667e+02
   1.3950000e+02
   1.3916667e+02
   1.3508333e+02
   1.3858333e+02
   1.3775000e+02
   1.3641667e+02
   1.3116667e+02
   1.3958333e+02
   1.3883333e+02
   1.3366667e+02
   1.3558333e+02
   1.3541667e+02
   1.3858333e+02
   1.3991667e+02
   1.3916667e+02
   1.3333333e+02
   1.3591667e+02
   1.3775000e+02
   1.3791667e+02
   1.3783333e+02
   1.2766667e+02
   1.3150000e+02
   1.2750000e+02
   1.3416667e+02
   1.3208333e+02
   1.3683333e+02
   1.3583333e+02
   1.2966667e+02
   1.3458333e+02
   1.3066667e+02
   1.2975000e+02
   1.3400000e+02
   1.3491667e+02
   1.2608333e+02
   1.3100000e+02
   1.2850000e+02
   1.2175000e+02
   1.2483333e+02
   1.3083333e+02
   1.2333333e+02
   1.2833333e+02
   1.2591667e+02
   1.2875000e+02
   1.2200000e+02
   1.1858333e+02
   1.2391667e+02
   1.1750000e+02
   1.2183333e+02
   1.1850000e+02
   1.1616667e+02
   1.1350000e+02
   1.1766667e+02
   1.1291667e+02
   1.1025000e+02
   1.1291667e+02
   1.1775000e+02
   1.2258333e+02
   1.1266667e+02
   1.2050000e+02
   1.1591667e+02
   1.2183333e+02
   1.1808333e+02
   1.2483333e+02
   1.2041667e+02
   1.1883333e+02
   1.2225000e+02
   1.1566667e+02
   1.1783333e+02
   1.2950000e+02
   1.2216667e+02
   1.3066667e+02
   1.2400000e+02
   1.2575000e+02
   1.2558333e+02
   1.2958333e+02
   1.2708333e+02
   1.2775000e+02
   1.3058333e+02
   1.2866667e+02
   1.2683333e+02
   1.2425000e+02
   1.2766667e+02
   1.3508333e+02
   1.2108333e+02
   1.2616667e+02
   1.2258333e+02
   1.2008333e+02
   1.2783333e+02
   1.2975000e+02
   1.2150000e+02
   1.2383333e+02
   1.2750000e+02
   1.2858333e+02
   1.1150000e+02
   1.1175000e+02
   1.1833333e+02
   1.1816667e+02
   1.2683333e+02
   1.1633333e+02
   1.2450000e+02
   1.1625000e+02
   1.1475000e+02
   1.2025000e+02
   1.1575000e+02
   1.1533333e+02
   1.2450000e+02
   1.0858333e+02
   1.0833333e+02
   1.1375000e+02
   1.0808333e+02
   1.1333333e+02
   1.1558333e+02
   1.0941667e+02
   1.0750000e+02
   1.1216667e+02
   1.0316667e+02
   1.0808333e+02
   1.0425000e+02
   1.1591667e+02
   1.0583333e+02
   9.9583333e+01
   9.6250000e+01
   1.0808333e+02
   1.0100000e+02
   9.7083333e+01
   1.0191667e+02
   1.1541667e+02
   1.1158333e+02
   1.0208333e+02
   1.0300000e+02
   1.0433333e+02
   1.0150000e+02
   1.0316667e+02
   1.0516667e+02
   9.9833333e+01
   1.0200000e+02
   1.0216667e+02
   9.9083333e+01
   1.0291667e+02
   9.8416667e+01
   1.0266667e+02
   1.0133333e+02
   9.9500000e+01
   9.7416667e+01
   9.8333333e+01
   9.8333333e+01
   9.9666667e+01
   1.0191667e+02
   1.0166667e+02
   9.9416667e+01
   9.5083333e+01
   9.8583333e+01
   1.0208333e+02
   9.8333333e+01
   1.0050000e+02
   9.8833333e+01
   1.0250000e+02
   9.8083333e+01
   1.0033333e+02
   1.0291667e+02
   9.8916667e+01
   1.0291667e+02
   1.0650000e+02
   9.9916667e+01
   1.0558333e+02
   1.0300000e+02
   1.0116667e+02
   1.0383333e+02
   9.8583333e+01
   1.0450000e+02
   1.0025000e+02
   9.9583333e+01
   1.0108333e+02
   1.0125000e+02
   1.1133333e+02
   1.0000000e+02
   9.9500000e+01
   1.0116667e+02
   1.0075000e+02
   1.0350000e+02
   1.0091667e+02
   9.8416667e+01
   1.0650000e+02
   9.9666667e+01
   1.0383333e+02
   1.0025000e+02
   1.0100000e+02
   9.9750000e+01
   9.6750000e+01
   1.0091667e+02
   9.9000000e+01
   1.0216667e+02
   1.0033333e+02
   9.5750000e+01
   9.5166667e+01
   9.5750000e+01
   9.6666667e+01
   9.5500000e+01
   9.1250000e+01
   9.9333333e+01
   9.7166667e+01
   9.5500000e+01
   9.5750000e+01
   9.6916667e+01
   9.4083333e+01
   9.8916667e+01
   9.6833333e+01
   9.5583333e+01
   9.8333333e+01
   9.5833333e+01
   9.8916667e+01
   9.5666667e+01
   9.2333333e+01
   9.7666667e+01
   9.7166667e+01
   1.0033333e+02
   1.0000000e+02
   9.7750000e+01
   1.0025000e+02
   9.8000000e+01
   1.0233333e+02
   9.6250000e+01
   1.0125000e+02
   9.8750000e+01
   1.0375000e+02
   9.7750000e+01
   1.0258333e+02
   9.9333333e+01
   1.0433333e+02
   1.0150000e+02
   1.0008333e+02
   9.8750000e+01
   1.0033333e+02
   1.0133333e+02
   9.7833333e+01
   1.0033333e+02
   9.8416667e+01
   9.9416667e+01
   9.9333333e+01
   9.7333333e+01
   9.6083333e+01
   9.4500000e+01
   9.2583333e+01
   9.3000000e+01
   9.5250000e+01
   9.6500000e+01
   9.5250000e+01
   9.2666667e+01
   8.7166667e+01
   8.9416667e+01
   9.1000000e+01
   8.7583333e+01
   8.9500000e+01
   9.1333333e+01
   9.5833333e+01
   9.4250000e+01
   1.0175000e+02
   1.0041667e+02
   9.6000000e+01
   9.4000000e+01
   9.8000000e+01
   1.1341667e+02
   1.0666667e+02
   1.0750000e+02
   1.0966667e+02
   1.0983333e+02
   1.2016667e+02
   1.0658333e+02
   1.0683333e+02
   1.1325000e+02
   1.0166667e+02
   1.1091667e+02
   9.8250000e+01
   1.1025000e+02
   1.0508333e+02
   1.1291667e+02
   1.0366667e+02
   1.1191667e+02
   1.0958333e+02
   1.1541667e+02
   1.0866667e+02
   1.0741667e+02
   1.1516667e+02
   1.0441667e+02
   1.0108333e+02
   1.1208333e+02
   1.0800000e+02
   1.0866667e+02
   1.0541667e+02
   1.0175000e+02
   1.0641667e+02
   1.0641667e+02
   1.0391667e+02
   9.7833333e+01
   1.0258333e+02
   1.0175000e+02
   9.7250000e+01
   1.0008333e+02
   9.6500000e+01
   9.8583333e+01
   9.6833333e+01
   1.0158333e+02
   9.4750000e+01
   9.5500000e+01
   9.8500000e+01
   9.8000000e+01
   9.4750000e+01
   9.2166667e+01
   9.2000000e+01
   9.6416667e+01
   9.6500000e+01
   1.0100000e+02
   9.6333333e+01
   9.5583333e+01
   9.7166667e+01
   9.1083333e+01
   1.0000000e+02
   9.4166667e+01
   9.4583333e+01
   9.4333333e+01
   9.9416667e+01
   9.8666667e+01
   1.0000000e+02
   9.9583333e+01
   9.5083333e+01
   9.9916667e+01
   9.5333333e+01
   9.2333333e+01
   9.9083333e+01
   9.5166667e+01
   9.4666667e+01
   9.9916667e+01
   9.4083333e+01
   9.6583333e+01
   9.7000000e+01
   9.9416667e+01
   9.6083333e+01
   9.4333333e+01
   9.7416667e+01
   8.9750000e+01
   8.8500000e+01
   9.1583333e+01
   8.9833333e+01
   9.0666667e+01
   9.0666667e+01
   9.1583333e+01
   9.1000000e+01
   9.1333333e+01
   8.4166667e+01
   8.5916667e+01
   8.3583333e+01
   8.3333333e+01
   8.4166667e+01
   8.2083333e+01
   8.3333333e+01
   8.3166667e+01
   8.4500000e+01
   8.4416667e+01
   8.2916667e+01
   8.6000000e+01
   8.5000000e+01
   8.5416667e+01
   8.5416667e+01
   8.4833333e+01
   8.4750000e+01
   8.4416667e+01
   8.2666667e+01
   8.6416667e+01
   8.8916667e+01
   8.7750000e+01
   8.7333333e+01
   9.1166667e+01
   9.0833333e+01
   8.9916667e+01
   9.0166667e+01
   8.9583333e+01
   9.8166667e+01
   9.6000000e+01
   9.6000000e+01
   9.2750000e+01
   8.7333333e+01
   9.3083333e+01
   9.0833333e+01
   9.2250000e+01
   8.6916667e+01
   8.6750000e+01
   8.4250000e+01
   8.4000000e+01
   8.8666667e+01
   8.4333333e+01
   8.1166667e+01
   8.2583333e+01
   7.8166667e+01
   8.3416667e+01
   8.2166667e+01
   8.0000000e+01
   8.2166667e+01
   8.2333333e+01
   8.7250000e+01
   8.3416667e+01
   8.0750000e+01
   8.3416667e+01
   8.3250000e+01
   7.7500000e+01
   7.9333333e+01
   7.9000000e+01
   8.0666667e+01
   8.0166667e+01
   7.8833333e+01
   7.9083333e+01
   7.8083333e+01
   7.8916667e+01
   7.8333333e+01
   7.9833333e+01
   7.8333333e+01
   7.7000000e+01
   7.8083333e+01
   7.7250000e+01
   7.7750000e+01
   7.7083333e+01
   7.6000000e+01
   7.7833333e+01
   7.5750000e+01
   7.8666667e+01
   7.6166667e+01
   7.5750000e+01
   7.6166667e+01
   7.7833333e+01
   7.7916667e+01
   7.5916667e+01
   7.7416667e+01
   7.5916667e+01
   7.8750000e+01
   7.8083333e+01
   7.9583333e+01
   8.1000000e+01
   7.8916667e+01
   7.8416667e+01
   8.0416667e+01
   7.8333333e+01
   7.8666667e+01
   8.1166667e+01
   8.0833333e+01
   8.3000000e+01
   8.0583333e+01
   8.0333333e+01
   7.9250000e+01
   8.1166667e+01
   8.1916667e+01
   7.7333333e+01
   7.9083333e+01
   7.9666667e+01
   7.9000000e+01
   7.9833333e+01
   8.2416667e+01
   7.8250000e+01
   7.8916667e+01
   7.8666667e+01
   7.8916667e+01
   8.1333333e+01
   8.0750000e+01
   7.8333333e+01
   7.7833333e+01
   7.7166667e+01
   7.8666667e+01
   7.9083333e+01
   7.9250000e+01
   8.0416667e+01
   8.1583333e+01
   8.1000000e+01
   8.0833333e+01
   7.8000000e+01
   8.1500000e+01
   8.4583333e+01
   8.8500000e+01
   8.5250000e+01
   8.5666667e+01
   8.5333333e+01
   8.7583333e+01
   8.4750000e+01
   8.3916667e+01
   8.1833333e+01
   7.9833333e+01
   7.9166667e+01
   7.8833333e+01
   7.7666667e+01
   7.9583333e+01
   7.9583333e+01
