# Supplementary material for: Dataset on meteorological forcing mechanisms impacting marine circulation and oceanographic variables in the northern part of the Veracruz reef system
Source: Data Brief. 2023 Oct 8;51:109637. doi: 10.1016/j.dib.2023.109637 (PMC10577050; doi:10.1016/j.dib.2023.109637)
Supplement: Supplementary file 1 [file mmc1.zip › OCEANOGRAPHIC_DATA/BIOVOLUMEN/bblan1.txt]

   7.0750000e+01
   7.5583333e+01
   7.2833333e+01
   7.4833333e+01
   7.3750000e+01
   7.2666667e+01
   7.3250000e+01
   7.5166667e+01
   7.5083333e+01
   7.7583333e+01
   7.9500000e+01
   7.9166667e+01
   7.9583333e+01
   7.9166667e+01
   8.0250000e+01
   8.1000000e+01
   8.1416667e+01
   8.1250000e+01
   8.6250000e+01
   8.3833333e+01
   8.6166667e+01
   8.8416667e+01
   8.5000000e+01
   8.5083333e+01
   8.4250000e+01
   8.6333333e+01
   8.6166667e+01
   8.6166667e+01
   8.6750000e+01
   8.8416667e+01
   8.9000000e+01
   9.0333333e+01
   9.0750000e+01
   9.1750000e+01
   9.2500000e+01
   9.8333333e+01
   9.5583333e+01
   1.0041667e+02
   1.0133333e+02
   1.0575000e+02
   1.1141667e+02
   1.1008333e+02
   1.1391667e+02
   1.0400000e+02
   1.1525000e+02
   1.1791667e+02
   1.2408333e+02
   1.1733333e+02
   1.2200000e+02
   1.2983333e+02
   1.2641667e+02
   1.2566667e+02
   1.2966667e+02
   1.3991667e+02
   1.3666667e+02
   1.3666667e+02
   1.3966667e+02
   1.3675000e+02
   1.2916667e+02
   1.4516667e+02
   1.4600000e+02
   1.4266667e+02
   1.4366667e+02
   1.4658333e+02
   1.3766667e+02
   1.4641667e+02
   1.3558333e+02
   1.3741667e+02
   1.3466667e+02
   1.3625000e+02
   1.3750000e+02
   1.4158333e+02
   1.4000000e+02
   1.3841667e+02
   1.4216667e+02
   1.3800000e+02
   1.3766667e+02
   1.3866667e+02
   1.4458333e+02
   1.4016667e+02
   1.3466667e+02
   1.3908333e+02
   1.3625000e+02
   1.3816667e+02
   1.3816667e+02
   1.3408333e+02
   1.3525000e+02
   1.3758333e+02
   1.2566667e+02
   1.4033333e+02
   1.4533333e+02
   1.4216667e+02
   1.3641667e+02
   1.3850000e+02
   1.4283333e+02
   1.3875000e+02
   1.4258333e+02
   1.3933333e+02
   1.4308333e+02
   1.3441667e+02
   1.4133333e+02
   1.3625000e+02
   1.3791667e+02
   1.4041667e+02
   1.4225000e+02
   1.4375000e+02
   1.4083333e+02
   1.4158333e+02
   1.4141667e+02
   1.3858333e+02
   1.4125000e+02
   1.4016667e+02
   1.2641667e+02
   1.3766667e+02
   1.4483333e+02
   1.3633333e+02
   1.3033333e+02
   1.4083333e+02
   1.4408333e+02
   1.4150000e+02
   1.3700000e+02
   1.3416667e+02
   1.3741667e+02
   1.3791667e+02
   1.4075000e+02
   1.3800000e+02
   1.4091667e+02
   1.3366667e+02
   1.3050000e+02
   1.3300000e+02
   1.3400000e+02
   1.3050000e+02
   1.3758333e+02
   1.1033333e+02
   1.3050000e+02
   1.2433333e+02
   1.2358333e+02
   1.3775000e+02
   1.2883333e+02
   1.3191667e+02
   1.2375000e+02
   1.1225000e+02
   1.4025000e+02
   1.2900000e+02
   1.2766667e+02
   1.1816667e+02
   1.3600000e+02
   1.2325000e+02
   1.1850000e+02
   1.3400000e+02
   1.3641667e+02
   1.3516667e+02
   1.2683333e+02
   1.2908333e+02
   1.2675000e+02
   1.4350000e+02
   1.2633333e+02
   1.0950000e+02
   1.0583333e+02
   1.1908333e+02
   9.9083333e+01
   1.2000000e+02
   1.0708333e+02
   1.2750000e+02
   1.3416667e+02
   1.0808333e+02
   1.4791667e+02
   1.1858333e+02
   1.0516667e+02
   1.1283333e+02
   1.0591667e+02
   1.3316667e+02
   1.2016667e+02
   1.0408333e+02
   1.0841667e+02
   1.1741667e+02
   1.2058333e+02
   9.9083333e+01
   9.3833333e+01
   9.7333333e+01
   1.0083333e+02
   1.0300000e+02
   9.8250000e+01
   1.0741667e+02
   1.0091667e+02
   1.1100000e+02
   9.2250000e+01
   9.8750000e+01
   9.5916667e+01
   1.0533333e+02
   1.0291667e+02
   1.1083333e+02
   9.0250000e+01
   9.3916667e+01
   9.3666667e+01
   9.4916667e+01
   9.6083333e+01
   1.1708333e+02
   1.0875000e+02
   1.0608333e+02
   1.0558333e+02
   9.0000000e+01
   1.0183333e+02
   9.7000000e+01
   9.2916667e+01
   9.6083333e+01
   9.7750000e+01
   9.0416667e+01
   9.2416667e+01
   9.8916667e+01
   9.5333333e+01
   9.4666667e+01
   9.7833333e+01
   9.4583333e+01
   9.0750000e+01
   9.0583333e+01
   9.3250000e+01
   9.3583333e+01
   8.9666667e+01
   9.0666667e+01
   9.0166667e+01
   8.6416667e+01
   9.0750000e+01
   8.4333333e+01
   8.9166667e+01
   8.7250000e+01
   9.5083333e+01
   9.2333333e+01
   8.7916667e+01
   8.2500000e+01
   8.6583333e+01
   9.5750000e+01
   8.7416667e+01
   7.9916667e+01
   8.3000000e+01
   8.5083333e+01
   8.6833333e+01
   8.0916667e+01
   8.7583333e+01
   8.9333333e+01
   8.8000000e+01
   8.3333333e+01
   8.5333333e+01
   8.1916667e+01
   8.3583333e+01
   8.4750000e+01
   8.6333333e+01
   8.7000000e+01
   8.3250000e+01
   9.0000000e+01
   9.7250000e+01
   8.7500000e+01
   8.7916667e+01
   8.5583333e+01
   8.9083333e+01
   8.7333333e+01
   9.5250000e+01
   8.7583333e+01
   8.6833333e+01
   8.5000000e+01
   9.6083333e+01
   8.2583333e+01
   8.6250000e+01
   8.5916667e+01
   8.9000000e+01
   8.9000000e+01
   9.4750000e+01
   8.5916667e+01
   8.0916667e+01
   8.1500000e+01
   9.4583333e+01
   8.3000000e+01
   8.4833333e+01
   8.0666667e+01
   8.1916667e+01
   8.1916667e+01
   8.3916667e+01
   8.5333333e+01
   8.5250000e+01
   8.6333333e+01
   8.5250000e+01
   8.3666667e+01
   8.4750000e+01
   9.7666667e+01
   9.6083333e+01
   9.4166667e+01
   8.7750000e+01
   9.3500000e+01
   1.0216667e+02
   9.0916667e+01
   9.6000000e+01
   9.2916667e+01
   9.0333333e+01
   8.5833333e+01
   9.0666667e+01
   8.3083333e+01
   8.7250000e+01
   8.1750000e+01
   8.6083333e+01
   8.6750000e+01
   8.8250000e+01
   1.0250000e+02
   9.1916667e+01
   9.9416667e+01
   8.9916667e+01
   8.8833333e+01
   8.8166667e+01
   9.0083333e+01
   8.7916667e+01
   8.3916667e+01
   8.4166667e+01
   8.5833333e+01
   8.1750000e+01
   9.2583333e+01
   8.1333333e+01
   8.6000000e+01
   8.4833333e+01
   8.5333333e+01
   9.2416667e+01
   8.9166667e+01
   9.0750000e+01
   8.4500000e+01
   8.5416667e+01
   8.1166667e+01
   8.3500000e+01
   8.5500000e+01
   7.9416667e+01
   8.6250000e+01
   8.3500000e+01
   8.6750000e+01
   8.1500000e+01
   8.8333333e+01
   8.7166667e+01
   9.0666667e+01
   9.5750000e+01
   9.9833333e+01
   9.5916667e+01
   9.2416667e+01
   1.0258333e+02
   9.3166667e+01
   1.0100000e+02
   9.2000000e+01
   9.6750000e+01
   8.7583333e+01
   1.0400000e+02
   9.6250000e+01
   8.9500000e+01
   9.3250000e+01
   9.8166667e+01
   9.7833333e+01
   8.9833333e+01
   8.0666667e+01
   1.0450000e+02
   8.4500000e+01
   8.6833333e+01
   9.6583333e+01
   8.1583333e+01
   9.3583333e+01
   9.4000000e+01
   8.5000000e+01
   1.0466667e+02
   8.9333333e+01
   9.1083333e+01
   9.3583333e+01
   9.4000000e+01
   8.9166667e+01
   9.3000000e+01
   8.9083333e+01
   8.8083333e+01
   8.5416667e+01
   9.5083333e+01
   1.1216667e+02
   9.0583333e+01
   9.9750000e+01
   9.3833333e+01
   1.1850000e+02
   1.0358333e+02
   9.6916667e+01
   1.0558333e+02
   8.4166667e+01
   8.5416667e+01
   1.0425000e+02
   9.4166667e+01
   9.3416667e+01
   9.5666667e+01
   1.0033333e+02
   1.0966667e+02
   8.7000000e+01
   9.0500000e+01
   8.7000000e+01
   9.6250000e+01
   9.1583333e+01
   8.5000000e+01
   8.6916667e+01
   8.5833333e+01
   7.9416667e+01
   8.0250000e+01
   8.0333333e+01
   8.1166667e+01
   8.2583333e+01
   8.8916667e+01
   8.5333333e+01
   8.2750000e+01
   9.9083333e+01
   7.9750000e+01
   8.0750000e+01
   8.6833333e+01
   7.9916667e+01
   8.4000000e+01
   8.1500000e+01
   8.4250000e+01
   7.8166667e+01
   8.3416667e+01
   8.3916667e+01
   7.7083333e+01
   8.2916667e+01
   7.9666667e+01
   8.4916667e+01
   7.8833333e+01
   7.0333333e+01
   7.6416667e+01
   7.2500000e+01
   8.8000000e+01
   8.5166667e+01
   9.5583333e+01
   7.3583333e+01
   8.1416667e+01
   7.6833333e+01
   7.8333333e+01
   7.7250000e+01
   7.5416667e+01
   7.4666667e+01
   7.4583333e+01
   7.8666667e+01
   7.7166667e+01
   7.5333333e+01
   7.4416667e+01
   7.2833333e+01
   7.3916667e+01
   7.3416667e+01
   7.2833333e+01
   7.0333333e+01
   7.3750000e+01
   7.3166667e+01
   7.3666667e+01
   7.3750000e+01
   7.7166667e+01
   8.3583333e+01
   7.1250000e+01
   7.2250000e+01
   7.4250000e+01
   7.2583333e+01
   7.4750000e+01
   7.1500000e+01
   7.3833333e+01
   7.5666667e+01
   7.7250000e+01
   7.6666667e+01
   8.0416667e+01
   8.4083333e+01
   8.5250000e+01
   8.5083333e+01
   8.4583333e+01
   8.6583333e+01
   8.5583333e+01
   8.7583333e+01
   8.9416667e+01
   8.6166667e+01
   8.7000000e+01
   8.0916667e+01
   7.6083333e+01
   7.4833333e+01
   7.5000000e+01
   7.4916667e+01
   7.5750000e+01
   6.8083333e+01
   7.2833333e+01
   7.0833333e+01
   7.6083333e+01
   7.2166667e+01
   7.6083333e+01
   7.0500000e+01
   6.2833333e+01
   6.4666667e+01
   7.0666667e+01
   6.9666667e+01
   6.4250000e+01
   6.4083333e+01
   6.1166667e+01
   6.1916667e+01
   6.4583333e+01
   6.3583333e+01
   6.4916667e+01
   6.8250000e+01
   6.9750000e+01
   6.7666667e+01
   6.9750000e+01
   7.5916667e+01
   6.9000000e+01
   6.5166667e+01
   6.8250000e+01
   6.6333333e+01
   6.9916667e+01
   6.9833333e+01
   6.7500000e+01
   6.4916667e+01
   6.2333333e+01
   6.4250000e+01
   6.6083333e+01
   6.5250000e+01
   6.7250000e+01
   6.4083333e+01
   6.2500000e+01
   7.0250000e+01
   6.4000000e+01
   6.5083333e+01
   6.4750000e+01
   6.4333333e+01
   6.3666667e+01
   6.5083333e+01
   6.4000000e+01
   6.8416667e+01
   7.3916667e+01
   7.5333333e+01
   6.5166667e+01
   6.4500000e+01
   6.6333333e+01
   6.5583333e+01
   6.8500000e+01
   6.8333333e+01
   6.7750000e+01
   6.8333333e+01
   7.0833333e+01
   6.7750000e+01
   6.9166667e+01
   6.6666667e+01
   6.9250000e+01
   6.9500000e+01
   7.1500000e+01
   6.8916667e+01
   7.0333333e+01
   7.3750000e+01
   7.9250000e+01
   8.2166667e+01
   7.5416667e+01
   7.4583333e+01
   7.2750000e+01
   7.1250000e+01
   6.9750000e+01
   6.9750000e+01
   7.0500000e+01
   7.1666667e+01
   7.2250000e+01
   7.5250000e+01
   7.1666667e+01
   7.3833333e+01
   7.3416667e+01
   7.0000000e+01
   7.3333333e+01
   7.1666667e+01
   6.9166667e+01
   7.0000000e+01
   7.0833333e+01
   7.0666667e+01
   7.4250000e+01
   7.6666667e+01
   7.9083333e+01
   7.5083333e+01
   7.0583333e+01
   7.6000000e+01
   7.1250000e+01
   6.7833333e+01
   6.8583333e+01
   6.9166667e+01
   6.6750000e+01
   6.2750000e+01
