# Supplementary material for: Dataset on meteorological forcing mechanisms impacting marine circulation and oceanographic variables in the northern part of the Veracruz reef system
Source: Data Brief. 2023 Oct 8;51:109637. doi: 10.1016/j.dib.2023.109637 (PMC10577050; doi:10.1016/j.dib.2023.109637)
Supplement: Supplementary file 1 [file mmc1.zip › OCEANOGRAPHIC_DATA/BIOVOLUMEN/bsac1.txt]

   7.0250000e+01
   7.0083333e+01
   6.7250000e+01
   6.8666667e+01
   7.0166667e+01
   6.9833333e+01
   7.0750000e+01
   7.0333333e+01
   7.1083333e+01
   7.3083333e+01
   7.4083333e+01
   7.4083333e+01
   7.3916667e+01
   7.3750000e+01
   7.4500000e+01
   7.4916667e+01
   7.8083333e+01
   7.6666667e+01
   8.0166667e+01
   7.7916667e+01
   8.0916667e+01
   8.0750000e+01
   8.0000000e+01
   8.2416667e+01
   8.1500000e+01
   7.9333333e+01
   7.9666667e+01
   7.8666667e+01
   7.7750000e+01
   8.0250000e+01
   8.6083333e+01
   7.9833333e+01
   8.9083333e+01
   8.4250000e+01
   9.0083333e+01
   8.3583333e+01
   9.3833333e+01
   8.8583333e+01
   1.0258333e+02
   9.2000000e+01
   1.0100000e+02
   1.0283333e+02
   1.0508333e+02
   1.0833333e+02
   1.0683333e+02
   1.0591667e+02
   1.1150000e+02
   1.1508333e+02
   1.1416667e+02
   1.1700000e+02
   1.1241667e+02
   1.1633333e+02
   1.1850000e+02
   1.2300000e+02
   1.2033333e+02
   1.2225000e+02
   1.2675000e+02
   1.1941667e+02
   1.1925000e+02
   1.2016667e+02
   1.2050000e+02
   1.2141667e+02
   1.1825000e+02
   1.1500000e+02
   1.0758333e+02
   1.1466667e+02
   1.1775000e+02
   1.1550000e+02
   1.2183333e+02
   1.1758333e+02
   1.2275000e+02
   1.1991667e+02
   1.2016667e+02
   1.1683333e+02
   1.1466667e+02
   1.2783333e+02
   1.1783333e+02
   1.2008333e+02
   1.2291667e+02
   1.2100000e+02
   1.2458333e+02
   1.2041667e+02
   1.1991667e+02
   1.2125000e+02
   1.1441667e+02
   1.1900000e+02
   1.1791667e+02
   1.1250000e+02
   1.1366667e+02
   1.1350000e+02
   1.1808333e+02
   1.1783333e+02
   1.0741667e+02
   1.1025000e+02
   1.1050000e+02
   1.1458333e+02
   1.1583333e+02
   1.1575000e+02
   1.1083333e+02
   1.1733333e+02
   1.1408333e+02
   1.1716667e+02
   1.1566667e+02
   1.1341667e+02
   1.1491667e+02
   1.2025000e+02
   1.1225000e+02
   1.1475000e+02
   1.0775000e+02
   1.1308333e+02
   1.0616667e+02
   1.0958333e+02
   1.0800000e+02
   1.1016667e+02
   1.1591667e+02
   1.1033333e+02
   1.1125000e+02
   1.1041667e+02
   1.1191667e+02
   1.1016667e+02
   1.1100000e+02
   1.1000000e+02
   1.0891667e+02
   1.0750000e+02
   1.0883333e+02
   1.0641667e+02
   1.0658333e+02
   1.0100000e+02
   1.1058333e+02
   1.0600000e+02
   1.0558333e+02
   1.0283333e+02
   1.0608333e+02
   9.9750000e+01
   1.0250000e+02
   1.1175000e+02
   1.0208333e+02
   1.0333333e+02
   1.0575000e+02
   1.0041667e+02
   1.0408333e+02
   1.0725000e+02
   1.0333333e+02
   1.0083333e+02
   1.0666667e+02
   1.0900000e+02
   1.0541667e+02
   1.0691667e+02
   9.8583333e+01
   9.9416667e+01
   9.8083333e+01
   9.8916667e+01
   9.7250000e+01
   9.7250000e+01
   9.9166667e+01
   1.0200000e+02
   9.6250000e+01
   9.6416667e+01
   9.7500000e+01
   1.0025000e+02
   9.3916667e+01
   9.1916667e+01
   9.8166667e+01
   9.5250000e+01
   9.6000000e+01
   9.4416667e+01
   9.0666667e+01
   9.1500000e+01
   9.0833333e+01
   9.6583333e+01
   9.1333333e+01
   9.4666667e+01
   9.4083333e+01
   9.3000000e+01
   9.1500000e+01
   9.1666667e+01
   9.2333333e+01
   9.3083333e+01
   9.4500000e+01
   9.5833333e+01
   9.2333333e+01
   9.4666667e+01
   9.3333333e+01
   9.0333333e+01
   9.0833333e+01
   8.8416667e+01
   8.6666667e+01
   8.4666667e+01
   8.8250000e+01
   8.5916667e+01
   8.5750000e+01
   8.9083333e+01
   8.5666667e+01
   8.6666667e+01
   8.4500000e+01
   8.4250000e+01
   8.4666667e+01
   8.4750000e+01
   8.4416667e+01
   8.4500000e+01
   8.4666667e+01
   8.3833333e+01
   8.4166667e+01
   9.0916667e+01
   8.9250000e+01
   8.7333333e+01
   8.4666667e+01
   8.6250000e+01
   8.3000000e+01
   8.2916667e+01
   8.3500000e+01
   8.3750000e+01
   8.8750000e+01
   8.4333333e+01
   8.2833333e+01
   8.3166667e+01
   8.5166667e+01
   8.3666667e+01
   8.4416667e+01
   8.2583333e+01
   8.3750000e+01
   8.0750000e+01
   8.2916667e+01
   8.0500000e+01
   8.2166667e+01
   8.3416667e+01
   8.3750000e+01
   8.9583333e+01
   8.3833333e+01
   8.2666667e+01
   8.4916667e+01
   8.1916667e+01
   8.0166667e+01
   7.8166667e+01
   8.1000000e+01
   8.0750000e+01
   8.1833333e+01
   7.8666667e+01
   7.6500000e+01
   7.8333333e+01
   8.5583333e+01
   7.8666667e+01
   8.3250000e+01
   8.4666667e+01
   8.3416667e+01
   9.0833333e+01
   8.3916667e+01
   8.1916667e+01
   7.9166667e+01
   8.6833333e+01
   9.1750000e+01
   8.0666667e+01
   7.4833333e+01
   8.1750000e+01
   8.1416667e+01
   8.3916667e+01
   8.2416667e+01
   8.3750000e+01
   8.6666667e+01
   8.5000000e+01
   8.7833333e+01
   8.8166667e+01
   9.2916667e+01
   8.7333333e+01
   8.7083333e+01
   8.6833333e+01
   8.6583333e+01
   9.0083333e+01
   8.9083333e+01
   8.8750000e+01
   9.0583333e+01
   9.0583333e+01
   9.1333333e+01
   9.2750000e+01
   9.0500000e+01
   9.3833333e+01
   9.0333333e+01
   8.7916667e+01
   9.0083333e+01
   9.3333333e+01
   9.1083333e+01
   9.2333333e+01
   8.9666667e+01
   8.8416667e+01
   8.9416667e+01
   9.1750000e+01
   8.9250000e+01
   8.9333333e+01
   9.0250000e+01
   8.9166667e+01
   9.1833333e+01
   9.1416667e+01
   8.4166667e+01
   8.3416667e+01
   8.3250000e+01
   8.3416667e+01
   8.4583333e+01
   8.7250000e+01
   8.5166667e+01
   8.4583333e+01
   8.3833333e+01
   8.7083333e+01
   8.6083333e+01
   9.2333333e+01
   8.7000000e+01
   8.8333333e+01
   8.8916667e+01
   8.3500000e+01
   8.3000000e+01
   8.8083333e+01
   9.3083333e+01
   8.5666667e+01
   8.9666667e+01
   8.6833333e+01
   9.4000000e+01
   9.0333333e+01
   9.1333333e+01
   8.9000000e+01
   9.1333333e+01
   8.9333333e+01
   9.0333333e+01
   9.2166667e+01
   8.9833333e+01
   9.2500000e+01
   9.0750000e+01
   9.4416667e+01
   9.0416667e+01
   9.0500000e+01
   9.5000000e+01
   9.0833333e+01
   8.8666667e+01
   9.2916667e+01
   8.5166667e+01
   8.8250000e+01
   8.8083333e+01
   8.8000000e+01
   8.8000000e+01
   8.9750000e+01
   8.8250000e+01
   8.6750000e+01
   9.4000000e+01
   9.6166667e+01
   9.1416667e+01
   9.1416667e+01
   9.5916667e+01
   9.9750000e+01
   9.4333333e+01
   9.7083333e+01
   9.8416667e+01
   9.4583333e+01
   1.0066667e+02
   9.7083333e+01
   9.4583333e+01
   9.3166667e+01
   9.3416667e+01
   9.6166667e+01
   1.0358333e+02
   9.7833333e+01
   1.0283333e+02
   1.0225000e+02
   9.7083333e+01
   1.0133333e+02
   9.9750000e+01
   9.5833333e+01
   1.0141667e+02
   1.0083333e+02
   1.0141667e+02
   1.0275000e+02
   9.9500000e+01
   9.9083333e+01
   1.0175000e+02
   1.0216667e+02
   1.0158333e+02
   1.0275000e+02
   9.8500000e+01
   1.0008333e+02
   1.0075000e+02
   9.7083333e+01
   9.7000000e+01
   9.6416667e+01
   9.4166667e+01
   9.3250000e+01
   9.2250000e+01
   9.4916667e+01
   1.0075000e+02
   9.6833333e+01
   9.8833333e+01
   9.7416667e+01
   9.4916667e+01
   9.6083333e+01
   9.5166667e+01
   9.8500000e+01
   9.4250000e+01
   9.5166667e+01
   8.7583333e+01
   9.1166667e+01
   9.0833333e+01
   9.1750000e+01
   8.7916667e+01
   9.4916667e+01
   9.2833333e+01
   9.1583333e+01
   9.0583333e+01
   9.0833333e+01
   8.9750000e+01
   9.2416667e+01
   9.2416667e+01
   9.0500000e+01
   9.1000000e+01
   8.9916667e+01
   9.0333333e+01
   9.2000000e+01
   8.8916667e+01
   9.1250000e+01
   8.8666667e+01
   8.7750000e+01
   8.7750000e+01
   8.5416667e+01
   8.4500000e+01
   8.1750000e+01
   7.8583333e+01
   7.9916667e+01
   7.8333333e+01
   7.5000000e+01
   7.7583333e+01
   7.4916667e+01
   7.4416667e+01
   7.4250000e+01
   7.3750000e+01
   7.2166667e+01
   7.1000000e+01
   7.2500000e+01
   7.1833333e+01
   7.2000000e+01
   7.2333333e+01
   6.9166667e+01
   6.9000000e+01
   6.9416667e+01
   7.0333333e+01
   7.1000000e+01
   7.1916667e+01
   7.2166667e+01
   7.2833333e+01
   7.1333333e+01
   7.1166667e+01
   7.0000000e+01
   6.9666667e+01
   6.8166667e+01
   7.0250000e+01
   7.0666667e+01
   7.2583333e+01
   7.5500000e+01
   7.4166667e+01
   7.1416667e+01
   7.4166667e+01
   7.3500000e+01
   7.6333333e+01
   7.4750000e+01
   7.7666667e+01
   7.6250000e+01
   7.7000000e+01
   8.2583333e+01
   7.9083333e+01
   8.1000000e+01
   7.7000000e+01
   8.2333333e+01
   8.2833333e+01
   8.7166667e+01
   8.3166667e+01
   8.2583333e+01
   8.2250000e+01
   8.5333333e+01
   8.3750000e+01
   8.4416667e+01
   7.8166667e+01
   7.4833333e+01
   7.2333333e+01
   7.3083333e+01
   7.1250000e+01
   6.9583333e+01
   7.1083333e+01
   7.2666667e+01
   7.1416667e+01
   7.1083333e+01
   7.0666667e+01
   7.0333333e+01
   6.9833333e+01
   6.9750000e+01
   6.9833333e+01
   7.3333333e+01
   7.1333333e+01
   6.9666667e+01
   7.0333333e+01
   6.8250000e+01
   6.9416667e+01
   6.8416667e+01
   6.9000000e+01
   6.8833333e+01
   6.6916667e+01
   6.9166667e+01
   6.7666667e+01
   6.7833333e+01
   6.6500000e+01
   6.8250000e+01
   6.2416667e+01
   6.1000000e+01
   6.1250000e+01
   6.4166667e+01
   6.6250000e+01
   6.5583333e+01
   6.4833333e+01
   6.5333333e+01
   6.3916667e+01
   6.5166667e+01
   6.3000000e+01
   6.2583333e+01
   6.3250000e+01
   6.2750000e+01
   6.3583333e+01
   6.1416667e+01
   6.4333333e+01
   6.3666667e+01
   6.3833333e+01
   6.3333333e+01
   6.5666667e+01
   6.5250000e+01
   6.4916667e+01
   6.6083333e+01
   6.6333333e+01
   6.7250000e+01
   6.6750000e+01
   6.8250000e+01
   6.5750000e+01
   6.7083333e+01
   6.7166667e+01
   6.6916667e+01
   6.6250000e+01
   6.5833333e+01
   6.5250000e+01
   6.6500000e+01
   6.5083333e+01
   6.6333333e+01
   6.6083333e+01
   6.8000000e+01
   6.4916667e+01
   6.6083333e+01
   6.6250000e+01
   6.5750000e+01
   6.5500000e+01
   6.5250000e+01
   6.6583333e+01
   6.5333333e+01
   6.7833333e+01
   6.8333333e+01
   6.9500000e+01
   6.9166667e+01
   7.5500000e+01
   7.2083333e+01
   7.2750000e+01
   7.1583333e+01
   7.0333333e+01
   7.0333333e+01
   7.2250000e+01
   7.9916667e+01
   7.6916667e+01
   7.5666667e+01
   7.9083333e+01
   7.8750000e+01
   7.9416667e+01
   7.4666667e+01
   7.7083333e+01
   7.5833333e+01
   7.2083333e+01
   7.2250000e+01
   7.0250000e+01
   6.8500000e+01
