# Supplementary material for: Dataset on meteorological forcing mechanisms impacting marine circulation and oceanographic variables in the northern part of the Veracruz reef system
Source: Data Brief. 2023 Oct 8;51:109637. doi: 10.1016/j.dib.2023.109637 (PMC10577050; doi:10.1016/j.dib.2023.109637)
Supplement: Supplementary file 1 [file mmc1.zip › OCEANOGRAPHIC_DATA/BIOVOLUMEN/bver1.txt]

   8.1250000e+01
   8.1416667e+01
   8.0833333e+01
   8.0666667e+01
   7.9333333e+01
   8.1833333e+01
   8.0750000e+01
   8.0416667e+01
   8.0333333e+01
   8.0250000e+01
   8.1083333e+01
   8.3166667e+01
   8.3833333e+01
   8.2750000e+01
   8.2333333e+01
   8.2166667e+01
   8.2833333e+01
   8.3750000e+01
   8.2666667e+01
   8.5333333e+01
   8.5500000e+01
   8.3833333e+01
   8.4666667e+01
   8.5666667e+01
   8.4750000e+01
   8.6083333e+01
   8.6833333e+01
   8.8083333e+01
   8.8083333e+01
   8.9000000e+01
   8.6000000e+01
   9.4916667e+01
   8.9750000e+01
   8.7500000e+01
   8.7750000e+01
   8.7916667e+01
   9.1000000e+01
   8.9250000e+01
   9.0250000e+01
   9.4000000e+01
   9.5250000e+01
   9.8416667e+01
   9.3916667e+01
   9.7166667e+01
   9.4833333e+01
   9.7583333e+01
   9.8500000e+01
   9.4916667e+01
   1.0333333e+02
   9.8500000e+01
   1.0225000e+02
   9.9750000e+01
   1.0041667e+02
   1.0375000e+02
   1.0283333e+02
   1.1008333e+02
   1.0783333e+02
   1.0816667e+02
   1.1275000e+02
   1.1258333e+02
   1.1258333e+02
   1.1391667e+02
   1.1791667e+02
   1.1350000e+02
   1.1191667e+02
   1.1416667e+02
   1.1591667e+02
   1.1133333e+02
   1.1650000e+02
   1.0925000e+02
   1.1066667e+02
   1.1758333e+02
   1.1433333e+02
   1.1608333e+02
   1.1175000e+02
   1.1025000e+02
   1.1700000e+02
   1.1516667e+02
   1.1566667e+02
   1.1750000e+02
   1.1616667e+02
   1.1466667e+02
   1.1275000e+02
   1.1183333e+02
   1.1883333e+02
   1.1783333e+02
   1.1408333e+02
   1.1408333e+02
   1.0925000e+02
   1.1075000e+02
   1.1133333e+02
   1.1291667e+02
   1.1158333e+02
   1.1025000e+02
   1.0866667e+02
   1.1208333e+02
   1.0791667e+02
   1.1083333e+02
   1.0516667e+02
   1.0625000e+02
   1.0600000e+02
   1.1716667e+02
   1.0650000e+02
   1.0958333e+02
   1.0808333e+02
   1.0558333e+02
   1.0433333e+02
   1.0800000e+02
   1.0391667e+02
   1.0758333e+02
   1.0966667e+02
   1.0233333e+02
   1.0050000e+02
   1.0808333e+02
   1.0116667e+02
   9.9916667e+01
   1.0941667e+02
   1.0266667e+02
   1.0291667e+02
   1.0050000e+02
   9.9500000e+01
   1.0116667e+02
   1.0541667e+02
   1.0408333e+02
   1.0200000e+02
   1.0375000e+02
   1.0483333e+02
   1.0033333e+02
   9.8000000e+01
   1.0766667e+02
   1.0225000e+02
   1.0066667e+02
   9.7750000e+01
   9.7666667e+01
   1.0133333e+02
   1.0075000e+02
   1.0533333e+02
   1.0250000e+02
   1.0391667e+02
   1.0491667e+02
   9.9166667e+01
   1.0291667e+02
   1.0216667e+02
   1.0108333e+02
   1.0108333e+02
   1.0441667e+02
   1.0325000e+02
   1.0525000e+02
   1.0075000e+02
   9.8833333e+01
   9.8083333e+01
   1.0083333e+02
   1.0408333e+02
   1.0233333e+02
   1.0025000e+02
   1.0166667e+02
   1.0208333e+02
   1.0083333e+02
   9.8333333e+01
   9.8916667e+01
   9.6750000e+01
   9.6666667e+01
   1.0000000e+02
   9.7916667e+01
   9.5500000e+01
   9.4583333e+01
   9.4916667e+01
   9.5750000e+01
   9.8416667e+01
   1.0091667e+02
   1.0141667e+02
   1.0025000e+02
   1.0208333e+02
   1.0150000e+02
   9.8333333e+01
   9.7583333e+01
   9.8333333e+01
   9.3250000e+01
   9.4416667e+01
   9.4333333e+01
   9.3500000e+01
   9.5583333e+01
   9.7833333e+01
   9.2333333e+01
   9.7583333e+01
   9.5416667e+01
   9.3750000e+01
   9.8750000e+01
   9.5333333e+01
   9.6833333e+01
   9.5583333e+01
   9.5750000e+01
   9.6166667e+01
   9.4833333e+01
   9.1833333e+01
   9.0500000e+01
   9.0166667e+01
   9.1833333e+01
   9.2083333e+01
   9.1833333e+01
   9.2916667e+01
   9.1000000e+01
   9.0500000e+01
   9.2416667e+01
   9.2166667e+01
   8.9500000e+01
   8.9916667e+01
   8.9833333e+01
   8.8416667e+01
   8.8083333e+01
   8.9333333e+01
   8.9333333e+01
   9.1166667e+01
   8.9166667e+01
   9.0416667e+01
   8.9500000e+01
   8.9916667e+01
   9.0500000e+01
   9.0750000e+01
   8.6333333e+01
   8.8250000e+01
   9.0500000e+01
   8.6833333e+01
   8.6916667e+01
   8.8833333e+01
   8.9500000e+01
   8.8666667e+01
   8.8166667e+01
   8.7500000e+01
   9.0583333e+01
   8.9583333e+01
   8.7416667e+01
   8.8416667e+01
   8.8166667e+01
   8.8166667e+01
   8.7583333e+01
   8.8916667e+01
   8.9833333e+01
   8.7250000e+01
   8.7666667e+01
   8.6583333e+01
   8.8083333e+01
   8.9166667e+01
   8.7583333e+01
   8.6583333e+01
   8.6666667e+01
   8.6583333e+01
   8.7500000e+01
   8.8333333e+01
   8.8333333e+01
   8.7583333e+01
   8.5583333e+01
   8.7000000e+01
   8.6416667e+01
   8.5833333e+01
   8.6500000e+01
   8.4583333e+01
   8.3666667e+01
   8.5250000e+01
   8.6250000e+01
   8.4833333e+01
   8.4833333e+01
   8.3666667e+01
   8.2750000e+01
   8.3333333e+01
   8.4166667e+01
   8.4083333e+01
   8.5416667e+01
   8.6250000e+01
   8.6583333e+01
   8.6500000e+01
   8.5750000e+01
   8.5666667e+01
   8.5250000e+01
   8.7500000e+01
   8.6833333e+01
   8.7416667e+01
   9.1166667e+01
   8.7333333e+01
   8.5250000e+01
   8.5333333e+01
   8.5916667e+01
   8.4166667e+01
   8.5166667e+01
   8.5833333e+01
   8.5000000e+01
   8.5416667e+01
   8.5666667e+01
   8.4666667e+01
   8.4916667e+01
   8.7166667e+01
   8.4916667e+01
   8.6666667e+01
   8.9000000e+01
   8.7500000e+01
   8.8750000e+01
   8.8333333e+01
   8.5166667e+01
   8.5583333e+01
   8.4750000e+01
   8.3666667e+01
   8.5666667e+01
   8.5750000e+01
   8.5750000e+01
   8.6250000e+01
   8.6083333e+01
   8.8000000e+01
   9.5500000e+01
   8.8916667e+01
   8.7833333e+01
   8.7416667e+01
   8.5583333e+01
   8.6416667e+01
   8.4750000e+01
   8.4750000e+01
   8.5250000e+01
   8.6250000e+01
   8.6750000e+01
   8.6333333e+01
   8.5916667e+01
   8.5500000e+01
   8.4333333e+01
   8.4916667e+01
   8.5583333e+01
   8.6833333e+01
   8.5333333e+01
   8.7750000e+01
   8.6916667e+01
   8.5666667e+01
   8.6000000e+01
   8.7583333e+01
   8.6583333e+01
   8.5750000e+01
   8.6583333e+01
   8.9000000e+01
   8.5750000e+01
   8.8083333e+01
   8.7000000e+01
   8.7166667e+01
   8.6250000e+01
   8.7250000e+01
   8.6500000e+01
   8.7083333e+01
   8.5666667e+01
   8.9000000e+01
   9.0333333e+01
   8.7916667e+01
   8.6333333e+01
   8.7750000e+01
   8.4666667e+01
   8.5916667e+01
   8.8000000e+01
   8.6000000e+01
   8.5250000e+01
   8.4916667e+01
   8.5166667e+01
   8.3500000e+01
   8.5833333e+01
   8.4000000e+01
   8.4166667e+01
   8.6500000e+01
   8.4916667e+01
   8.6750000e+01
   8.5833333e+01
   8.6916667e+01
   8.9083333e+01
   8.7333333e+01
   8.6250000e+01
   8.6083333e+01
   8.6833333e+01
   8.6000000e+01
   8.6583333e+01
   8.6750000e+01
   8.6666667e+01
   8.7500000e+01
   8.8000000e+01
   8.4750000e+01
   8.5916667e+01
   8.5500000e+01
   8.4500000e+01
   8.5750000e+01
   8.5500000e+01
   8.6083333e+01
   8.5000000e+01
   8.6000000e+01
   8.4250000e+01
   8.5166667e+01
   8.6500000e+01
   8.5000000e+01
   8.4083333e+01
   8.5250000e+01
   8.5000000e+01
   8.4750000e+01
   8.6750000e+01
   8.5916667e+01
   8.3166667e+01
   8.4166667e+01
   8.4583333e+01
   8.3333333e+01
   8.4666667e+01
   8.7083333e+01
   8.3000000e+01
   8.3250000e+01
   8.2666667e+01
   8.3000000e+01
   8.4250000e+01
   8.4416667e+01
   8.3333333e+01
   8.4916667e+01
   8.5500000e+01
   8.6750000e+01
   8.4500000e+01
   8.4583333e+01
   8.2500000e+01
   8.3000000e+01
   8.4083333e+01
   8.6333333e+01
   8.4666667e+01
   8.4333333e+01
   8.2750000e+01
   8.5083333e+01
   8.4083333e+01
   8.3833333e+01
   8.6166667e+01
   8.6083333e+01
   8.5333333e+01
   8.3333333e+01
   8.4583333e+01
   8.4000000e+01
   8.4500000e+01
   8.3250000e+01
   8.3500000e+01
   8.3500000e+01
   8.2083333e+01
   8.2750000e+01
   8.2416667e+01
   8.3583333e+01
   8.2916667e+01
   8.4750000e+01
   8.3583333e+01
   8.3166667e+01
   8.2416667e+01
   8.2083333e+01
   8.1833333e+01
   8.2333333e+01
   8.2416667e+01
   8.1750000e+01
   8.2416667e+01
   8.2083333e+01
   8.3166667e+01
   8.1833333e+01
   8.2083333e+01
   8.2000000e+01
   8.2666667e+01
   8.2500000e+01
   8.3916667e+01
   8.2750000e+01
   8.2250000e+01
   8.3166667e+01
   8.4916667e+01
   8.1166667e+01
   8.1166667e+01
   8.1416667e+01
   8.1750000e+01
   8.1666667e+01
   8.3250000e+01
   8.2416667e+01
   8.3583333e+01
   8.0500000e+01
   8.1166667e+01
   7.9250000e+01
   8.0083333e+01
   7.9916667e+01
   8.1250000e+01
   7.8916667e+01
   8.0166667e+01
   7.9750000e+01
   8.1750000e+01
   7.9083333e+01
   7.9750000e+01
   7.8250000e+01
   7.7500000e+01
   7.7666667e+01
   7.8416667e+01
   7.9083333e+01
   7.7333333e+01
   7.7000000e+01
   7.5333333e+01
   7.5833333e+01
   7.5083333e+01
   7.5416667e+01
   7.4416667e+01
   7.5166667e+01
   7.5166667e+01
   7.5416667e+01
   7.6583333e+01
   8.0083333e+01
   7.8750000e+01
   7.9333333e+01
   7.6750000e+01
   7.7916667e+01
   7.8083333e+01
   7.9166667e+01
   8.0083333e+01
   7.9666667e+01
   7.9916667e+01
   7.9500000e+01
   7.9750000e+01
   7.8666667e+01
   7.8333333e+01
   7.8416667e+01
   7.9083333e+01
   7.7916667e+01
   7.7250000e+01
   7.9166667e+01
   7.8416667e+01
   7.7000000e+01
   7.8083333e+01
   7.5583333e+01
   7.6833333e+01
   7.7833333e+01
   7.7416667e+01
   7.7166667e+01
   7.8083333e+01
   7.9166667e+01
   7.6666667e+01
   7.7083333e+01
   7.8333333e+01
   8.0083333e+01
   8.0500000e+01
   7.9583333e+01
   8.2750000e+01
   8.1583333e+01
   8.1250000e+01
   8.1500000e+01
   8.1500000e+01
   8.0416667e+01
   7.9416667e+01
   7.8166667e+01
   7.8666667e+01
   7.8500000e+01
   7.7916667e+01
   7.8833333e+01
   7.8916667e+01
   7.8000000e+01
   7.8916667e+01
   7.7416667e+01
   7.9416667e+01
   7.9000000e+01
   7.6750000e+01
   7.7416667e+01
   7.7083333e+01
   7.8833333e+01
   8.0250000e+01
   7.9833333e+01
   8.1083333e+01
   8.1250000e+01
   8.0916667e+01
   8.2666667e+01
   8.0916667e+01
   8.0833333e+01
   8.0583333e+01
   8.0416667e+01
   8.1166667e+01
   7.9250000e+01
   8.2166667e+01
   7.8916667e+01
   7.8833333e+01
   8.0333333e+01
   8.1000000e+01
   7.7833333e+01
   7.8916667e+01
   7.7166667e+01
   7.9083333e+01
   8.0083333e+01
   7.8416667e+01
