# Supplementary material for: Dataset on meteorological forcing mechanisms impacting marine circulation and oceanographic variables in the northern part of the Veracruz reef system
Source: Data Brief. 2023 Oct 8;51:109637. doi: 10.1016/j.dib.2023.109637 (PMC10577050; doi:10.1016/j.dib.2023.109637)
Supplement: Supplementary file 1 [file mmc1.zip › OCEANOGRAPHIC_DATA/SEA_LEVEL_WATER/FILTERED/fnmane.txt]

  -4.7028750e-02
  -4.7410000e-02
  -4.8163472e-02
  -4.9269097e-02
  -5.0697778e-02
  -5.2414028e-02
  -5.4375347e-02
  -5.6528611e-02
  -5.8813542e-02
  -6.1165069e-02
  -6.3513333e-02
  -6.5784792e-02
  -6.7901458e-02
  -6.9782847e-02
  -7.1351111e-02
  -7.2533750e-02
  -7.3264306e-02
  -7.3481667e-02
  -7.3130833e-02
  -7.2164097e-02
  -7.0544792e-02
  -6.8245208e-02
  -6.5244653e-02
  -6.1531111e-02
  -5.7103125e-02
  -5.1970903e-02
  -4.6153264e-02
  -3.9678819e-02
  -3.2584861e-02
  -2.4915694e-02
  -1.6721319e-02
  -8.0595833e-03
   1.0041667e-03
   1.0399236e-02
   2.0049931e-02
   2.9878264e-02
   3.9804514e-02
   4.9747361e-02
   5.9626389e-02
   6.9362847e-02
   7.8881458e-02
   8.8111250e-02
   9.6986042e-02
   1.0544528e-01
   1.1343743e-01
   1.2091882e-01
   1.2785160e-01
   1.3420333e-01
   1.3994924e-01
   1.4507403e-01
   1.4957097e-01
   1.5344104e-01
   1.5669201e-01
   1.5933750e-01
   1.6139715e-01
   1.6289528e-01
   1.6386208e-01
   1.6433340e-01
   1.6435049e-01
   1.6395646e-01
   1.6319521e-01
   1.6211069e-01
   1.6074688e-01
   1.5914868e-01
   1.5736028e-01
   1.5542257e-01
   1.5337368e-01
   1.5124611e-01
   1.4906576e-01
   1.4685181e-01
   1.4461833e-01
   1.4237729e-01
   1.4013569e-01
   1.3789465e-01
   1.3564833e-01
   1.3338479e-01
   1.3108764e-01
   1.2873715e-01
   1.2630924e-01
   1.2377569e-01
   1.2110597e-01
   1.1826618e-01
   1.1521792e-01
   1.1192313e-01
   1.0834465e-01
   1.0444785e-01
   1.0020083e-01
   9.5572083e-02
   9.0532847e-02
   8.5059861e-02
   7.9134514e-02
   7.2746806e-02
   6.5895139e-02
   5.8586250e-02
   5.0835625e-02
   4.2664653e-02
   3.4100278e-02
   2.5177986e-02
   1.5941458e-02
   6.4429167e-03
  -3.2577083e-03
  -1.3094931e-02
  -2.2997986e-02
  -3.2890417e-02
  -4.2692222e-02
  -5.2319722e-02
  -6.1684028e-02
  -7.0694514e-02
  -7.9260972e-02
  -8.7294375e-02
  -9.4709792e-02
  -1.0142438e-01
  -1.0735729e-01
  -1.1243375e-01
  -1.1658611e-01
  -1.1975486e-01
  -1.2189097e-01
  -1.2295368e-01
  -1.2291292e-01
  -1.2175056e-01
  -1.1945736e-01
  -1.1603549e-01
  -1.1149771e-01
  -1.0586778e-01
  -9.9181181e-02
  -9.1484306e-02
  -8.2833403e-02
  -7.3293403e-02
  -6.2935764e-02
  -5.1839375e-02
  -4.0091181e-02
  -2.7785139e-02
  -1.5019097e-02
  -1.8956250e-03
   1.1482222e-02
   2.5011389e-02
   3.8586528e-02
   5.2102847e-02
   6.5460000e-02
   7.8561389e-02
   9.1316319e-02
   1.0363812e-01
   1.1544632e-01
   1.2666965e-01
   1.3724549e-01
   1.4711972e-01
   1.5624674e-01
   1.6458958e-01
   1.7211896e-01
   1.7881597e-01
   1.8467125e-01
   1.8968424e-01
   1.9386056e-01
   1.9721333e-01
   1.9976361e-01
   2.0153958e-01
   2.0257424e-01
   2.0290611e-01
   2.0257743e-01
   2.0163222e-01
   2.0011653e-01
   1.9807889e-01
   1.9556722e-01
   1.9262701e-01
   1.8930236e-01
   1.8563486e-01
   1.8166382e-01
   1.7742431e-01
   1.7294604e-01
   1.6825410e-01
   1.6336806e-01
   1.5830111e-01
   1.5306306e-01
   1.4765799e-01
   1.4208375e-01
   1.3633319e-01
   1.3039417e-01
   1.2425062e-01
   1.1788174e-01
   1.1126299e-01
   1.0436778e-01
   9.7168125e-02
   8.9635208e-02
   8.1741250e-02
   7.3460833e-02
   6.4770694e-02
   5.5649792e-02
   4.6082847e-02
   3.6058958e-02
   2.5573333e-02
   1.4628125e-02
   3.2321528e-03
  -8.5978472e-03
  -2.0837500e-02
  -3.3454931e-02
  -4.6408056e-02
  -5.9646458e-02
  -7.3113264e-02
  -8.6742292e-02
  -1.0046125e-01
  -1.1419076e-01
  -1.2784431e-01
  -1.4133049e-01
  -1.5455313e-01
  -1.6741229e-01
  -1.7980542e-01
  -1.9162868e-01
  -2.0277854e-01
  -2.1315410e-01
  -2.2265882e-01
  -2.3119938e-01
  -2.3868833e-01
  -2.4504500e-01
  -2.5019583e-01
  -2.5407792e-01
  -2.5663771e-01
  -2.5783285e-01
  -2.5763354e-01
  -2.5601993e-01
  -2.5298618e-01
  -2.4854083e-01
  -2.4270347e-01
  -2.3550639e-01
  -2.2699312e-01
  -2.1721813e-01
  -2.0624965e-01
  -1.9416611e-01
  -1.8105486e-01
  -1.6701201e-01
  -1.5214097e-01
  -1.3655250e-01
  -1.2036410e-01
  -1.0369736e-01
  -8.6674306e-02
  -6.9418125e-02
  -5.2052431e-02
  -3.4698958e-02
  -1.7477292e-02
  -5.0201389e-04
   1.6117292e-02
   3.2276667e-02
   4.7880000e-02
   6.2838194e-02
   7.7071181e-02
   9.0510069e-02
   1.0309590e-01
   1.1477799e-01
   1.2551528e-01
   1.3527556e-01
   1.4403785e-01
   1.5179292e-01
   1.5853958e-01
   1.6428458e-01
   1.6904028e-01
   1.7282625e-01
   1.7567069e-01
   1.7760854e-01
   1.7867840e-01
   1.7892083e-01
   1.7838104e-01
   1.7710549e-01
   1.7514042e-01
   1.7253139e-01
   1.6932250e-01
   1.6555639e-01
   1.6127396e-01
   1.5651382e-01
   1.5131062e-01
   1.4569292e-01
   1.3968361e-01
   1.3330118e-01
   1.2655896e-01
   1.1946625e-01
   1.1202750e-01
   1.0424014e-01
   9.6097292e-02
   8.7588889e-02
   7.8704236e-02
   6.9431528e-02
   5.9755972e-02
   4.9661667e-02
   3.9131806e-02
   2.8151806e-02
   1.6706181e-02
   4.7810417e-03
  -7.6319444e-03
  -2.0536042e-02
  -3.3930417e-02
  -4.7807153e-02
  -6.2151319e-02
  -7.6943056e-02
  -9.2154375e-02
  -1.0774819e-01
  -1.2367972e-01
  -1.3989417e-01
  -1.5632833e-01
  -1.7291063e-01
  -1.8956243e-01
  -2.0619715e-01
  -2.2272160e-01
  -2.3903792e-01
  -2.5504438e-01
  -2.7063667e-01
  -2.8570819e-01
  -3.0015083e-01
  -3.1385736e-01
  -3.2671965e-01
  -3.3863049e-01
  -3.4948313e-01
  -3.5917743e-01
  -3.6762167e-01
  -3.7472819e-01
  -3.8041799e-01
  -3.8462347e-01
  -3.8728583e-01
  -3.8835813e-01
  -3.8780660e-01
  -3.8560861e-01
  -3.8175590e-01
  -3.7625368e-01
  -3.6912153e-01
  -3.6039222e-01
  -3.5011132e-01
  -3.3833771e-01
  -3.2514007e-01
  -3.1059792e-01
  -2.9480076e-01
  -2.7784750e-01
  -2.5984549e-01
  -2.4090653e-01
  -2.2114951e-01
  -2.0070000e-01
  -1.7968965e-01
  -1.5825243e-01
  -1.3652076e-01
  -1.1462722e-01
  -9.2702986e-02
  -7.0875486e-02
  -4.9270000e-02
  -2.8007292e-02
  -7.2002778e-03
   1.3046458e-02
   3.2636806e-02
   5.1484306e-02
   6.9510764e-02
   8.6647639e-02
   1.0283597e-01
   1.1802785e-01
   1.3218451e-01
   1.4527632e-01
   1.5728278e-01
   1.6819389e-01
   1.7800833e-01
   1.8673139e-01
   1.9437174e-01
   2.0094646e-01
   2.0647951e-01
   2.1100333e-01
   2.1455486e-01
   2.1717264e-01
   2.1889479e-01
   2.1975882e-01
   2.1980493e-01
   2.1907507e-01
   2.1761042e-01
   2.1544833e-01
   2.1262028e-01
   2.0915285e-01
   2.0507118e-01
   2.0039764e-01
   1.9515090e-01
   1.8934576e-01
   1.8299222e-01
   1.7609632e-01
   1.6865993e-01
   1.6068063e-01
   1.5215111e-01
   1.4306132e-01
   1.3340424e-01
   1.2317347e-01
   1.1236208e-01
   1.0095972e-01
   8.8953819e-02
   7.6332778e-02
   6.3090694e-02
   4.9230694e-02
   3.4760625e-02
   1.9693056e-02
   4.0450000e-03
  -1.2161181e-02
  -2.8891319e-02
  -4.6101806e-02
  -6.3741389e-02
  -8.1751736e-02
  -1.0006757e-01
  -1.1861500e-01
  -1.3731361e-01
  -1.5607611e-01
  -1.7480604e-01
  -1.9340174e-01
  -2.1175465e-01
  -2.2975049e-01
  -2.4727306e-01
  -2.6420639e-01
  -2.8043472e-01
  -2.9584319e-01
  -3.1031382e-01
  -3.2372861e-01
  -3.3597271e-01
  -3.4694049e-01
  -3.5653604e-01
  -3.6467243e-01
  -3.7127104e-01
  -3.7626056e-01
  -3.7958215e-01
  -3.8118972e-01
  -3.8105028e-01
  -3.7914368e-01
  -3.7546396e-01
  -3.7002021e-01
  -3.6283333e-01
  -3.5393639e-01
  -3.4337854e-01
  -3.3122167e-01
  -3.1753813e-01
  -3.0241090e-01
  -2.8593451e-01
  -2.6821507e-01
  -2.4936549e-01
  -2.2950285e-01
  -2.0875174e-01
  -1.8724396e-01
  -1.6511785e-01
  -1.4251410e-01
  -1.1957021e-01
  -9.6422917e-02
  -7.3206042e-02
  -5.0052014e-02
  -2.7089444e-02
  -4.4411111e-03
   1.7774861e-02
   3.9448681e-02
   6.0481458e-02
   8.0783958e-02
   1.0027549e-01
   1.1888292e-01
   1.3654583e-01
   1.5321667e-01
   1.6885514e-01
   1.8342771e-01
   1.9691125e-01
   2.0929708e-01
   2.2058806e-01
   2.3079340e-01
   2.3992840e-01
   2.4801951e-01
   2.5510208e-01
   2.6122049e-01
   2.6642312e-01
   2.7076424e-01
   2.7430174e-01
   2.7709660e-01
   2.7921278e-01
   2.8071750e-01
   2.8168208e-01
   2.8217667e-01
   2.8226882e-01
   2.8202375e-01
   2.8150701e-01
   2.8078507e-01
   2.7991826e-01
   2.7896014e-01
   2.7796264e-01
   2.7697639e-01
   2.7604833e-01
   2.7521715e-01
   2.7451201e-01
   2.7395799e-01
   2.7357708e-01
   2.7338292e-01
