# Supplementary material for: Dataset on meteorological forcing mechanisms impacting marine circulation and oceanographic variables in the northern part of the Veracruz reef system
Source: Data Brief. 2023 Oct 8;51:109637. doi: 10.1016/j.dib.2023.109637 (PMC10577050; doi:10.1016/j.dib.2023.109637)
Supplement: Supplementary file 1 [file mmc1.zip › OCEANOGRAPHIC_DATA/SEA_LEVEL_WATER/FILTERED/fnmane1.txt]

   1.6075415e+01
   1.6075034e+01
   1.6074280e+01
   1.6073175e+01
   1.6071746e+01
   1.6070030e+01
   1.6068068e+01
   1.6065915e+01
   1.6063630e+01
   1.6061279e+01
   1.6058930e+01
   1.6056659e+01
   1.6054542e+01
   1.6052661e+01
   1.6051093e+01
   1.6049910e+01
   1.6049179e+01
   1.6048962e+01
   1.6049313e+01
   1.6050280e+01
   1.6051899e+01
   1.6054199e+01
   1.6057199e+01
   1.6060913e+01
   1.6065341e+01
   1.6070473e+01
   1.6076290e+01
   1.6082765e+01
   1.6089859e+01
   1.6097528e+01
   1.6105722e+01
   1.6114384e+01
   1.6123448e+01
   1.6132843e+01
   1.6142494e+01
   1.6152322e+01
   1.6162248e+01
   1.6172191e+01
   1.6182070e+01
   1.6191807e+01
   1.6201325e+01
   1.6210555e+01
   1.6219430e+01
   1.6227889e+01
   1.6235881e+01
   1.6243363e+01
   1.6250295e+01
   1.6256647e+01
   1.6262393e+01
   1.6267518e+01
   1.6272015e+01
   1.6275885e+01
   1.6279136e+01
   1.6281781e+01
   1.6283841e+01
   1.6285339e+01
   1.6286306e+01
   1.6286777e+01
   1.6286794e+01
   1.6286400e+01
   1.6285639e+01
   1.6284554e+01
   1.6283191e+01
   1.6281592e+01
   1.6279804e+01
   1.6277866e+01
   1.6275817e+01
   1.6273690e+01
   1.6271510e+01
   1.6269296e+01
   1.6267062e+01
   1.6264821e+01
   1.6262579e+01
   1.6260338e+01
   1.6258092e+01
   1.6255829e+01
   1.6253531e+01
   1.6251181e+01
   1.6248753e+01
   1.6246219e+01
   1.6243550e+01
   1.6240710e+01
   1.6237662e+01
   1.6234367e+01
   1.6230788e+01
   1.6226892e+01
   1.6222645e+01
   1.6218016e+01
   1.6212977e+01
   1.6207504e+01
   1.6201578e+01
   1.6195191e+01
   1.6188339e+01
   1.6181030e+01
   1.6173279e+01
   1.6165108e+01
   1.6156544e+01
   1.6147622e+01
   1.6138385e+01
   1.6128887e+01
   1.6119186e+01
   1.6109349e+01
   1.6099446e+01
   1.6089553e+01
   1.6079752e+01
   1.6070124e+01
   1.6060760e+01
   1.6051749e+01
   1.6043183e+01
   1.6035149e+01
   1.6027734e+01
   1.6021019e+01
   1.6015086e+01
   1.6010010e+01
   1.6005858e+01
   1.6002689e+01
   1.6000553e+01
   1.5999490e+01
   1.5999531e+01
   1.6000693e+01
   1.6002986e+01
   1.6006408e+01
   1.6010946e+01
   1.6016576e+01
   1.6023263e+01
   1.6030959e+01
   1.6039610e+01
   1.6049150e+01
   1.6059508e+01
   1.6070604e+01
   1.6082353e+01
   1.6094659e+01
   1.6107425e+01
   1.6120548e+01
   1.6133926e+01
   1.6147455e+01
   1.6161030e+01
   1.6174547e+01
   1.6187904e+01
   1.6201005e+01
   1.6213760e+01
   1.6226082e+01
   1.6237890e+01
   1.6249113e+01
   1.6259689e+01
   1.6269563e+01
   1.6278690e+01
   1.6287033e+01
   1.6294563e+01
   1.6301260e+01
   1.6307115e+01
   1.6312128e+01
   1.6316304e+01
   1.6319657e+01
   1.6322207e+01
   1.6323983e+01
   1.6325018e+01
   1.6325350e+01
   1.6325021e+01
   1.6324076e+01
   1.6322560e+01
   1.6320523e+01
   1.6318011e+01
   1.6315071e+01
   1.6311746e+01
   1.6308079e+01
   1.6304108e+01
   1.6299868e+01
   1.6295390e+01
   1.6290698e+01
   1.6285812e+01
   1.6280745e+01
   1.6275507e+01
   1.6270102e+01
   1.6264527e+01
   1.6258777e+01
   1.6252838e+01
   1.6246694e+01
   1.6240325e+01
   1.6233707e+01
   1.6226812e+01
   1.6219612e+01
   1.6212079e+01
   1.6204185e+01
   1.6195905e+01
   1.6187214e+01
   1.6178094e+01
   1.6168527e+01
   1.6158503e+01
   1.6148017e+01
   1.6137072e+01
   1.6125676e+01
   1.6113846e+01
   1.6101606e+01
   1.6088989e+01
   1.6076036e+01
   1.6062797e+01
   1.6049330e+01
   1.6035701e+01
   1.6021982e+01
   1.6008253e+01
   1.5994599e+01
   1.5981113e+01
   1.5967891e+01
   1.5955031e+01
   1.5942638e+01
   1.5930815e+01
   1.5919665e+01
   1.5909290e+01
   1.5899785e+01
   1.5891244e+01
   1.5883755e+01
   1.5877399e+01
   1.5872248e+01
   1.5868366e+01
   1.5865806e+01
   1.5864611e+01
   1.5864810e+01
   1.5866424e+01
   1.5869458e+01
   1.5873903e+01
   1.5879740e+01
   1.5886937e+01
   1.5895451e+01
   1.5905226e+01
   1.5916194e+01
   1.5928278e+01
   1.5941389e+01
   1.5955432e+01
   1.5970303e+01
   1.5985891e+01
   1.6002080e+01
   1.6018746e+01
   1.6035769e+01
   1.6053026e+01
   1.6070391e+01
   1.6087745e+01
   1.6104966e+01
   1.6121942e+01
   1.6138561e+01
   1.6154720e+01
   1.6170324e+01
   1.6185282e+01
   1.6199515e+01
   1.6212954e+01
   1.6225540e+01
   1.6237222e+01
   1.6247959e+01
   1.6257719e+01
   1.6266482e+01
   1.6274237e+01
   1.6280983e+01
   1.6286728e+01
   1.6291484e+01
   1.6295270e+01
   1.6298114e+01
   1.6300052e+01
   1.6301122e+01
   1.6301365e+01
   1.6300825e+01
   1.6299549e+01
   1.6297584e+01
   1.6294975e+01
   1.6291766e+01
   1.6288000e+01
   1.6283718e+01
   1.6278958e+01
   1.6273754e+01
   1.6268137e+01
   1.6262127e+01
   1.6255745e+01
   1.6249003e+01
   1.6241910e+01
   1.6234471e+01
   1.6226684e+01
   1.6218541e+01
   1.6210033e+01
   1.6201148e+01
   1.6191875e+01
   1.6182200e+01
   1.6172105e+01
   1.6161576e+01
   1.6150596e+01
   1.6139150e+01
   1.6127225e+01
   1.6114812e+01
   1.6101908e+01
   1.6088513e+01
   1.6074637e+01
   1.6060292e+01
   1.6045501e+01
   1.6030289e+01
   1.6014696e+01
   1.5998764e+01
   1.5982550e+01
   1.5966115e+01
   1.5949533e+01
   1.5932881e+01
   1.5916247e+01
   1.5899722e+01
   1.5883406e+01
   1.5867399e+01
   1.5851807e+01
   1.5836736e+01
   1.5822293e+01
   1.5808586e+01
   1.5795724e+01
   1.5783813e+01
   1.5772961e+01
   1.5763266e+01
   1.5754822e+01
   1.5747716e+01
   1.5742026e+01
   1.5737820e+01
   1.5735158e+01
   1.5734086e+01
   1.5734637e+01
   1.5736835e+01
   1.5740688e+01
   1.5746190e+01
   1.5753322e+01
   1.5762052e+01
   1.5772332e+01
   1.5784106e+01
   1.5797304e+01
   1.5811846e+01
   1.5827643e+01
   1.5844596e+01
   1.5862598e+01
   1.5881537e+01
   1.5901294e+01
   1.5921744e+01
   1.5942754e+01
   1.5964191e+01
   1.5985923e+01
   1.6007817e+01
   1.6029741e+01
   1.6051568e+01
   1.6073174e+01
   1.6094436e+01
   1.6115243e+01
   1.6135490e+01
   1.6155081e+01
   1.6173928e+01
   1.6191955e+01
   1.6209091e+01
   1.6225280e+01
   1.6240472e+01
   1.6254628e+01
   1.6267720e+01
   1.6279727e+01
   1.6290638e+01
   1.6300452e+01
   1.6309175e+01
   1.6316815e+01
   1.6323390e+01
   1.6328923e+01
   1.6333447e+01
   1.6336999e+01
   1.6339616e+01
   1.6341339e+01
   1.6342203e+01
   1.6342249e+01
   1.6341519e+01
   1.6340054e+01
   1.6337892e+01
   1.6335064e+01
   1.6331597e+01
   1.6327515e+01
   1.6322841e+01
   1.6317595e+01
   1.6311790e+01
   1.6305436e+01
   1.6298540e+01
   1.6291104e+01
   1.6283124e+01
   1.6274595e+01
   1.6265505e+01
   1.6255848e+01
   1.6245617e+01
   1.6234806e+01
   1.6223403e+01
   1.6211398e+01
   1.6198777e+01
   1.6185534e+01
   1.6171674e+01
   1.6157204e+01
   1.6142137e+01
   1.6126489e+01
   1.6110283e+01
   1.6093552e+01
   1.6076342e+01
   1.6058702e+01
   1.6040692e+01
   1.6022376e+01
   1.6003829e+01
   1.5985130e+01
   1.5966368e+01
   1.5947638e+01
   1.5929042e+01
   1.5910689e+01
   1.5892693e+01
   1.5875171e+01
   1.5858237e+01
   1.5842009e+01
   1.5826601e+01
   1.5812130e+01
   1.5798715e+01
   1.5786471e+01
   1.5775503e+01
   1.5765908e+01
   1.5757771e+01
   1.5751173e+01
   1.5746183e+01
   1.5742862e+01
   1.5741254e+01
   1.5741393e+01
   1.5743300e+01
   1.5746980e+01
   1.5752424e+01
   1.5759610e+01
   1.5768507e+01
   1.5779065e+01
   1.5791222e+01
   1.5804906e+01
   1.5820033e+01
   1.5836509e+01
   1.5854229e+01
   1.5873078e+01
   1.5892941e+01
   1.5913692e+01
   1.5935200e+01
   1.5957326e+01
   1.5979930e+01
   1.6002874e+01
   1.6026021e+01
   1.6049238e+01
   1.6072392e+01
   1.6095354e+01
   1.6118003e+01
   1.6140219e+01
   1.6161892e+01
   1.6182925e+01
   1.6203228e+01
   1.6222719e+01
   1.6241327e+01
   1.6258990e+01
   1.6275660e+01
   1.6291299e+01
   1.6305871e+01
   1.6319355e+01
   1.6331741e+01
   1.6343032e+01
   1.6353237e+01
   1.6362372e+01
   1.6370463e+01
   1.6377546e+01
   1.6383664e+01
   1.6388867e+01
   1.6393208e+01
   1.6396745e+01
   1.6399540e+01
   1.6401657e+01
   1.6403161e+01
   1.6404126e+01
   1.6404620e+01
   1.6404713e+01
   1.6404467e+01
   1.6403951e+01
   1.6403229e+01
   1.6402362e+01
   1.6401404e+01
   1.6400406e+01
   1.6399420e+01
   1.6398492e+01
   1.6397661e+01
   1.6396956e+01
   1.6396402e+01
   1.6396021e+01
   1.6395827e+01
