# Supplementary material for: Dataset on meteorological forcing mechanisms impacting marine circulation and oceanographic variables in the northern part of the Veracruz reef system
Source: Data Brief. 2023 Oct 8;51:109637. doi: 10.1016/j.dib.2023.109637 (PMC10577050; doi:10.1016/j.dib.2023.109637)
Supplement: Supplementary file 1 [file mmc1.zip › OCEANOGRAPHIC_DATA/SEA_LEVEL_WATER/FILTERED/fnmane2.txt]

  -1.2187972e-01
  -1.2337188e-01
  -1.2634625e-01
  -1.3078215e-01
  -1.3665188e-01
  -1.4391938e-01
  -1.5254174e-01
  -1.6246896e-01
  -1.7363806e-01
  -1.8597451e-01
  -1.9938917e-01
  -2.1378201e-01
  -2.2904938e-01
  -2.4508042e-01
  -2.6175896e-01
  -2.7895986e-01
  -2.9655368e-01
  -3.1441111e-01
  -3.3239729e-01
  -3.5037396e-01
  -3.6820194e-01
  -3.8574313e-01
  -4.0285958e-01
  -4.1941035e-01
  -4.3525354e-01
  -4.5025306e-01
  -4.6427688e-01
  -4.7719826e-01
  -4.8889479e-01
  -4.9925118e-01
  -5.0815944e-01
  -5.1551792e-01
  -5.2123493e-01
  -5.2523382e-01
  -5.2745701e-01
  -5.2786021e-01
  -5.2641236e-01
  -5.2309965e-01
  -5.1791618e-01
  -5.1086854e-01
  -5.0197625e-01
  -4.9126569e-01
  -4.7878326e-01
  -4.6459375e-01
  -4.4876993e-01
  -4.3139563e-01
  -4.1255451e-01
  -3.9234194e-01
  -3.7087194e-01
  -3.4826153e-01
  -3.2462917e-01
  -3.0010007e-01
  -2.7481264e-01
  -2.4890806e-01
  -2.2252972e-01
  -1.9581771e-01
  -1.6891542e-01
  -1.4196493e-01
  -1.1509715e-01
  -8.8440278e-02
  -6.2118264e-02
  -3.6240694e-02
  -1.0911111e-02
   1.3768681e-02
   3.7707569e-02
   6.0812292e-02
   8.3006042e-02
   1.0422979e-01
   1.2443056e-01
   1.4356840e-01
   1.6159896e-01
   1.7847910e-01
   1.9418792e-01
   2.0871507e-01
   2.2204458e-01
   2.3416250e-01
   2.4507722e-01
   2.5480868e-01
   2.6337965e-01
   2.7081382e-01
   2.7713729e-01
   2.8238451e-01
   2.8658701e-01
   2.8977604e-01
   2.9198757e-01
   2.9325396e-01
   2.9359889e-01
   2.9304639e-01
   2.9161764e-01
   2.8934062e-01
   2.8623958e-01
   2.8232778e-01
   2.7761528e-01
   2.7210639e-01
   2.6580896e-01
   2.5874486e-01
   2.5092451e-01
   2.4234493e-01
   2.3301257e-01
   2.2294486e-01
   2.1215375e-01
   2.0063590e-01
   1.8839903e-01
   1.7545444e-01
   1.6181674e-01
   1.4749924e-01
   1.3252194e-01
   1.1691118e-01
   1.0069535e-01
   8.3910208e-02
   6.6600625e-02
   4.8824306e-02
   3.0649028e-02
   1.2140694e-02
  -6.6345139e-03
  -2.5592292e-02
  -4.4643750e-02
  -6.3689861e-02
  -8.2626250e-02
  -1.0135882e-01
  -1.1978646e-01
  -1.3779215e-01
  -1.5526000e-01
  -1.7208063e-01
  -1.8814889e-01
  -2.0334917e-01
  -2.1757313e-01
  -2.3072292e-01
  -2.4270271e-01
  -2.5341819e-01
  -2.6278618e-01
  -2.7073299e-01
  -2.7718813e-01
  -2.8209444e-01
  -2.8540299e-01
  -2.8707785e-01
  -2.8710451e-01
  -2.8547285e-01
  -2.8217514e-01
  -2.7722486e-01
  -2.7064757e-01
  -2.6248458e-01
  -2.5279313e-01
  -2.4163424e-01
  -2.2908021e-01
  -2.1521917e-01
  -2.0014653e-01
  -1.8396243e-01
  -1.6677285e-01
  -1.4869319e-01
  -1.2984438e-01
  -1.1034222e-01
  -9.0308264e-02
  -6.9871736e-02
  -4.9155833e-02
  -2.8279097e-02
  -7.3630556e-03
   1.3472500e-02
   3.4111667e-02
   5.4443542e-02
   7.4367500e-02
   9.3790972e-02
   1.1262021e-01
   1.3077007e-01
   1.4816535e-01
   1.6474111e-01
   1.8044653e-01
   1.9523889e-01
   2.0908514e-01
   2.2196021e-01
   2.3384549e-01
   2.4472486e-01
   2.5459250e-01
   2.6345194e-01
   2.7131306e-01
   2.7818347e-01
   2.8407806e-01
   2.8902403e-01
   2.9304840e-01
   2.9617590e-01
   2.9843646e-01
   2.9986299e-01
   3.0049056e-01
   3.0035208e-01
   2.9947854e-01
   2.9789736e-01
   2.9563882e-01
   2.9273083e-01
   2.8919910e-01
   2.8506819e-01
   2.8035549e-01
   2.7507458e-01
   2.6923465e-01
   2.6284319e-01
   2.5590729e-01
   2.4843674e-01
   2.4043833e-01
   2.3191465e-01
   2.2286681e-01
   2.1330028e-01
   2.0322187e-01
   1.9263271e-01
   1.8153368e-01
   1.6993278e-01
   1.5783722e-01
   1.4525889e-01
   1.3221146e-01
   1.1871250e-01
   1.0478708e-01
   9.0462847e-02
   7.5770347e-02
   6.0746389e-02
   4.5434514e-02
   2.9882014e-02
   1.4143472e-02
  -1.7219444e-03
  -1.7648125e-02
  -3.3562917e-02
  -4.9392222e-02
  -6.5059444e-02
  -8.0486944e-02
  -9.5592708e-02
  -1.1029146e-01
  -1.2449674e-01
  -1.3812326e-01
  -1.5108382e-01
  -1.6329243e-01
  -1.7466757e-01
  -1.8512875e-01
  -1.9460028e-01
  -2.0301361e-01
  -2.1030361e-01
  -2.1641326e-01
  -2.2129153e-01
  -2.2489292e-01
  -2.2717917e-01
  -2.2812215e-01
  -2.2770424e-01
  -2.2591924e-01
  -2.2276986e-01
  -2.1826847e-01
  -2.1243917e-01
  -2.0531486e-01
  -1.9693847e-01
  -1.8736118e-01
  -1.7664174e-01
  -1.6484875e-01
  -1.5205986e-01
  -1.3836132e-01
  -1.2384542e-01
  -1.0860632e-01
  -9.2741042e-02
  -7.6351944e-02
  -5.9544444e-02
  -4.2422361e-02
  -2.5091875e-02
  -7.6572917e-03
   9.7791667e-03
   2.7116597e-02
   4.4255486e-02
   6.1099236e-02
   7.7557014e-02
   9.3547569e-02
   1.0899681e-01
   1.2383556e-01
   1.3800174e-01
   1.5144056e-01
   1.6410597e-01
   1.7596097e-01
   1.8697479e-01
   1.9712403e-01
   2.0639396e-01
   2.1477910e-01
   2.2228208e-01
   2.2890951e-01
   2.3467049e-01
   2.3958062e-01
   2.4366187e-01
   2.4694000e-01
   2.4944444e-01
   2.5120687e-01
   2.5225917e-01
   2.5263458e-01
   2.5236778e-01
   2.5149514e-01
   2.5005382e-01
   2.4807757e-01
   2.4559653e-01
   2.4263944e-01
   2.3923361e-01
   2.3540500e-01
   2.3117701e-01
   2.2656903e-01
   2.2159792e-01
   2.1627889e-01
   2.1062340e-01
   2.0464056e-01
   1.9833521e-01
   1.9171000e-01
   1.8476861e-01
   1.7751361e-01
   1.6994618e-01
   1.6206667e-01
   1.5387556e-01
   1.4537361e-01
   1.3656417e-01
   1.2745264e-01
   1.1804715e-01
   1.0835944e-01
   9.8402431e-02
   8.8191667e-02
   7.7747083e-02
   6.7093472e-02
   5.6261111e-02
   4.5284028e-02
   3.4199722e-02
   2.3049514e-02
   1.1878819e-02
   7.3722222e-04
  -1.0320347e-02
  -2.1236042e-02
  -3.1950278e-02
  -4.2400139e-02
  -5.2520694e-02
  -6.2245833e-02
  -7.1509861e-02
  -8.0247153e-02
  -8.8392847e-02
  -9.5884028e-02
  -1.0265896e-01
  -1.0865785e-01
  -1.1382424e-01
  -1.1810938e-01
  -1.2147083e-01
  -1.2386931e-01
  -1.2527111e-01
  -1.2565028e-01
  -1.2498958e-01
  -1.2328208e-01
  -1.2052986e-01
  -1.1674222e-01
  -1.1193618e-01
  -1.0613736e-01
  -9.9382431e-02
  -9.1717014e-02
  -8.3191944e-02
  -7.3863125e-02
  -6.3794722e-02
  -5.3057500e-02
  -4.1725833e-02
  -2.9878681e-02
  -1.7600069e-02
  -4.9760417e-03
   7.9046528e-03
   2.0948958e-02
   3.4060903e-02
   4.7146250e-02
   6.0115972e-02
   7.2881736e-02
   8.5356944e-02
   9.7459375e-02
   1.0911007e-01
   1.2023840e-01
   1.3078292e-01
   1.4068924e-01
   1.4990875e-01
   1.5839854e-01
   1.6612472e-01
   1.7306368e-01
   1.7919799e-01
   1.8451382e-01
   1.8900632e-01
   1.9267806e-01
   1.9553618e-01
   1.9759285e-01
   1.9886854e-01
   1.9938889e-01
   1.9918285e-01
   1.9828444e-01
   1.9673368e-01
   1.9457431e-01
   1.9184951e-01
   1.8860292e-01
   1.8488042e-01
   1.8072729e-01
   1.7618944e-01
   1.7131097e-01
   1.6613062e-01
   1.6068285e-01
   1.5500014e-01
   1.4911278e-01
   1.4304785e-01
   1.3682701e-01
   1.3046833e-01
   1.2398889e-01
   1.1740069e-01
   1.1071035e-01
   1.0392215e-01
   9.7038681e-02
   9.0058472e-02
   8.2977222e-02
   7.5789167e-02
   6.8487639e-02
   6.1063958e-02
   5.3508472e-02
   4.5811944e-02
   3.7967361e-02
   2.9967500e-02
   2.1806458e-02
   1.3480833e-02
   4.9899306e-03
  -3.6618056e-03
  -1.2465625e-02
  -2.1409444e-02
  -3.0476736e-02
  -3.9645625e-02
  -4.8889792e-02
  -5.8178681e-02
  -6.7478750e-02
  -7.6752292e-02
  -8.5955278e-02
  -9.5039583e-02
  -1.0395354e-01
  -1.1264194e-01
  -1.2104792e-01
  -1.2911431e-01
  -1.3678340e-01
  -1.4399597e-01
  -1.5069264e-01
  -1.5681549e-01
  -1.6231049e-01
  -1.6712646e-01
  -1.7121417e-01
  -1.7452854e-01
  -1.7703021e-01
  -1.7868715e-01
  -1.7947236e-01
  -1.7936563e-01
  -1.7835347e-01
  -1.7643146e-01
  -1.7360326e-01
  -1.6987924e-01
  -1.6527715e-01
  -1.5982264e-01
  -1.5354868e-01
  -1.4649583e-01
  -1.3871306e-01
  -1.3025736e-01
  -1.2119174e-01
  -1.1158160e-01
  -1.0149458e-01
  -9.1003611e-02
  -8.0187431e-02
  -6.9127986e-02
  -5.7906528e-02
  -4.6602500e-02
  -3.5296250e-02
  -2.4067778e-02
  -1.2994722e-02
  -2.1499306e-03
   8.3977778e-03
   1.8583958e-02
   2.8349722e-02
   3.7641597e-02
   4.6412361e-02
   5.4621042e-02
   6.2234028e-02
   6.9225417e-02
   7.5576111e-02
   8.1272361e-02
   8.6308125e-02
   9.0685556e-02
   9.4415000e-02
   9.7512083e-02
   9.9994583e-02
   1.0188472e-01
   1.0321257e-01
   1.0401528e-01
   1.0433306e-01
   1.0420701e-01
   1.0368021e-01
   1.0279847e-01
   1.0160924e-01
   1.0015931e-01
   9.8492778e-02
   9.6652500e-02
   9.4677778e-02
   9.2605764e-02
   9.0471806e-02
   8.8307917e-02
   8.6141319e-02
   8.3994028e-02
   8.1882569e-02
   7.9820347e-02
   7.7817639e-02
   7.5880556e-02
   7.4009097e-02
   7.2197917e-02
   7.0438611e-02
   6.8720972e-02
   6.7030833e-02
   6.5349236e-02
   6.3653889e-02
   6.1920833e-02
   6.0125833e-02
   5.8242778e-02
   5.6244861e-02
   5.4105694e-02
   5.1801250e-02
   4.9309931e-02
   4.6614028e-02
   4.3700278e-02
   4.0558542e-02
   3.7181319e-02
   3.3564583e-02
   2.9709861e-02
   2.5624306e-02
   2.1321042e-02
   1.6816736e-02
   1.2130972e-02
   7.2879167e-03
   2.3164583e-03
  -2.7493056e-03
  -7.8720833e-03
  -1.3012083e-02
  -1.8127014e-02
  -2.3172014e-02
  -2.8100694e-02
  -3.2865833e-02
  -3.7420000e-02
  -4.1716458e-02
  -4.5710000e-02
  -4.9357986e-02
  -5.2620625e-02
  -5.5462083e-02
  -5.7852153e-02
  -5.9766597e-02
  -6.1186667e-02
  -6.2097361e-02
  -6.2488958e-02
  -6.2358611e-02
  -6.1710625e-02
  -6.0554722e-02
  -5.8905139e-02
  -5.6779583e-02
  -5.4199514e-02
  -5.1191042e-02
  -4.7785486e-02
  -4.4017708e-02
  -3.9925417e-02
  -3.5548889e-02
  -3.0930625e-02
  -2.6115347e-02
  -2.1148472e-02
  -1.6076319e-02
  -1.0944306e-02
  -5.7967361e-03
  -6.7673611e-04
   4.3734722e-03
   9.3140278e-03
   1.4108264e-02
   1.8724861e-02
   2.3136250e-02
   2.7317639e-02
   3.1249097e-02
   3.4914167e-02
   3.8298472e-02
   4.1388889e-02
   4.4173056e-02
   4.6638403e-02
   4.8772292e-02
   5.0564792e-02
   5.2007847e-02
   5.3095625e-02
   5.3823542e-02
   5.4188472e-02
