# Supplementary material for: Dataset on meteorological forcing mechanisms impacting marine circulation and oceanographic variables in the northern part of the Veracruz reef system
Source: Data Brief. 2023 Oct 8;51:109637. doi: 10.1016/j.dib.2023.109637 (PMC10577050; doi:10.1016/j.dib.2023.109637)
Supplement: Supplementary file 1 [file mmc1.zip › OCEANOGRAPHIC_DATA/SEA_LEVEL_WATER/FILTERED/fnmblan.txt]

  -3.9995000e-02
  -4.0400694e-02
  -4.1202500e-02
  -4.2379792e-02
  -4.3901736e-02
  -4.5730694e-02
  -4.7823542e-02
  -5.0127014e-02
  -5.2579514e-02
  -5.5114444e-02
  -5.7658264e-02
  -6.0135903e-02
  -6.2468056e-02
  -6.4573056e-02
  -6.6371667e-02
  -6.7789306e-02
  -6.8755903e-02
  -6.9207292e-02
  -6.9085000e-02
  -6.8339444e-02
  -6.6932639e-02
  -6.4834097e-02
  -6.2018958e-02
  -5.8472639e-02
  -5.4191528e-02
  -4.9184583e-02
  -4.3469375e-02
  -3.7072222e-02
  -3.0028472e-02
  -2.2382639e-02
  -1.4184722e-02
  -5.4929861e-03
   3.6277083e-03
   1.3106319e-02
   2.2865972e-02
   3.2827917e-02
   4.2912083e-02
   5.3036319e-02
   6.3119097e-02
   7.3079167e-02
   8.2838819e-02
   9.2324306e-02
   1.0146625e-01
   1.1020125e-01
   1.1847576e-01
   1.2624458e-01
   1.3346646e-01
   1.4010618e-01
   1.4613722e-01
   1.5154271e-01
   1.5631417e-01
   1.6044903e-01
   1.6395194e-01
   1.6683507e-01
   1.6911674e-01
   1.7082181e-01
   1.7198063e-01
   1.7262903e-01
   1.7280764e-01
   1.7255972e-01
   1.7192813e-01
   1.7095750e-01
   1.6969250e-01
   1.6818028e-01
   1.6646736e-01
   1.6459563e-01
   1.6260451e-01
   1.6052861e-01
   1.5839535e-01
   1.5622472e-01
   1.5403278e-01
   1.5183257e-01
   1.4963285e-01
   1.4743549e-01
   1.4523597e-01
   1.4302354e-01
   1.4078340e-01
   1.3849625e-01
   1.3613875e-01
   1.3368215e-01
   1.3109375e-01
   1.2833896e-01
   1.2537840e-01
   1.2217194e-01
   1.1868208e-01
   1.1487167e-01
   1.1070639e-01
   1.0615181e-01
   1.0117500e-01
   9.5750625e-02
   8.9858056e-02
   8.3483819e-02
   7.6623194e-02
   6.9278889e-02
   6.1462847e-02
   5.3193750e-02
   4.4495278e-02
   3.5399653e-02
   2.5948681e-02
   1.6193542e-02
   6.1927778e-03
  -3.9888194e-03
  -1.4281111e-02
  -2.4607153e-02
  -3.4885069e-02
  -4.5030833e-02
  -5.4954444e-02
  -6.4562222e-02
  -7.3761111e-02
  -8.2458542e-02
  -9.0565486e-02
  -9.7994931e-02
  -1.0466181e-01
  -1.1048681e-01
  -1.1539833e-01
  -1.1933160e-01
  -1.2223194e-01
  -1.2405271e-01
  -1.2475785e-01
  -1.2432375e-01
  -1.2273639e-01
  -1.1999153e-01
  -1.1609840e-01
  -1.1107736e-01
  -1.0496090e-01
  -9.7791458e-02
  -8.9621806e-02
  -8.0514514e-02
  -7.0540764e-02
  -5.9777361e-02
  -4.8309306e-02
  -3.6230000e-02
  -2.3638611e-02
  -1.0638819e-02
   2.6643750e-03
   1.6166042e-02
   2.9759653e-02
   4.3338125e-02
   5.6797917e-02
   7.0038264e-02
   8.2964375e-02
   9.5486667e-02
   1.0752056e-01
   1.1899160e-01
   1.2983292e-01
   1.3998549e-01
   1.4940056e-01
   1.5803854e-01
   1.6586833e-01
   1.7286722e-01
   1.7902181e-01
   1.8432778e-01
   1.8878896e-01
   1.9241604e-01
   1.9522708e-01
   1.9724764e-01
   1.9850931e-01
   1.9904951e-01
   1.9890993e-01
   1.9813278e-01
   1.9676368e-01
   1.9484972e-01
   1.9243986e-01
   1.8958181e-01
   1.8632167e-01
   1.8270215e-01
   1.7876333e-01
   1.7454090e-01
   1.7006660e-01
   1.6536750e-01
   1.6046424e-01
   1.5537076e-01
   1.5009681e-01
   1.4464736e-01
   1.3902153e-01
   1.3321285e-01
   1.2721069e-01
   1.2099993e-01
   1.1456104e-01
   1.0787007e-01
   1.0090139e-01
   9.3627847e-02
   8.6021597e-02
   7.8056875e-02
   6.9708264e-02
   6.0952778e-02
   5.1769375e-02
   4.2141319e-02
   3.2055625e-02
   2.1505417e-02
   1.0492083e-02
  -9.7611111e-04
  -1.2884375e-02
  -2.5209931e-02
  -3.7921042e-02
  -5.0976250e-02
  -6.4325625e-02
  -7.7912708e-02
  -9.1672014e-02
  -1.0552924e-01
  -1.1940437e-01
  -1.3321194e-01
  -1.4686118e-01
  -1.6025576e-01
  -1.7329569e-01
  -1.8587965e-01
  -1.9790590e-01
  -2.0927292e-01
  -2.1988021e-01
  -2.2962972e-01
  -2.3842806e-01
  -2.4618708e-01
  -2.5282410e-01
  -2.5826326e-01
  -2.6243986e-01
  -2.6530062e-01
  -2.6680160e-01
  -2.6691083e-01
  -2.6560785e-01
  -2.6288535e-01
  -2.5875104e-01
  -2.5322389e-01
  -2.4633444e-01
  -2.3812639e-01
  -2.2865535e-01
  -2.1798792e-01
  -2.0620007e-01
  -1.9337708e-01
  -1.7961403e-01
  -1.6501139e-01
  -1.4967528e-01
  -1.3371861e-01
  -1.1726028e-01
  -1.0042104e-01
  -8.3322708e-02
  -6.6086528e-02
  -4.8833542e-02
  -3.1683403e-02
  -1.4750486e-02
   1.8579861e-03
   1.8040625e-02
   3.3702361e-02
   4.8755347e-02
   6.3119236e-02
   7.6725625e-02
   8.9517083e-02
   1.0144340e-01
   1.1246208e-01
   1.2254069e-01
   1.3165715e-01
   1.3979896e-01
   1.4696194e-01
   1.5315146e-01
   1.5837840e-01
   1.6265792e-01
   1.6601326e-01
   1.6847500e-01
   1.7007854e-01
   1.7086118e-01
   1.7086410e-01
   1.7013035e-01
   1.6870347e-01
   1.6662590e-01
   1.6393826e-01
   1.6067903e-01
   1.5688465e-01
   1.5258944e-01
   1.4782618e-01
   1.4262271e-01
   1.3699979e-01
   1.3097340e-01
   1.2455576e-01
   1.1775521e-01
   1.1057576e-01
   1.0301563e-01
   9.5069514e-02
   8.6726806e-02
   7.7973681e-02
   6.8798403e-02
   5.9186875e-02
   4.9125069e-02
   3.8597014e-02
   2.7588681e-02
   1.6084722e-02
   4.0713194e-03
  -8.4606250e-03
  -2.1513611e-02
  -3.5086736e-02
  -4.9173472e-02
  -6.3759306e-02
  -7.8823472e-02
  -9.4338958e-02
  -1.1027208e-01
  -1.2658132e-01
  -1.4321403e-01
  -1.6010687e-01
  -1.7718819e-01
  -1.9437917e-01
  -2.1159354e-01
  -2.2873937e-01
  -2.4571826e-01
  -2.6242528e-01
  -2.7875361e-01
  -2.9459493e-01
  -3.0983986e-01
  -3.2437889e-01
  -3.3810111e-01
  -3.5089521e-01
  -3.6264979e-01
  -3.7325764e-01
  -3.8262139e-01
  -3.9064792e-01
  -3.9725083e-01
  -4.0235479e-01
  -4.0589493e-01
  -4.0781715e-01
  -4.0807896e-01
  -4.0664819e-01
  -4.0350792e-01
  -3.9865792e-01
  -3.9211125e-01
  -3.8389486e-01
  -3.7404882e-01
  -3.6262799e-01
  -3.4969826e-01
  -3.3533681e-01
  -3.1963181e-01
  -3.0268035e-01
  -2.8458931e-01
  -2.6547125e-01
  -2.4544653e-01
  -2.2464167e-01
  -2.0319160e-01
  -1.8123458e-01
  -1.5890847e-01
  -1.3635000e-01
  -1.1369556e-01
  -9.1078194e-02
  -6.8627917e-02
  -4.6471875e-02
  -2.4731389e-02
  -3.5194444e-03
   1.7060139e-02
   3.6914792e-02
   5.5959444e-02
   7.4115417e-02
   9.1315417e-02
   1.0750660e-01
   1.2264500e-01
   1.3669632e-01
   1.4963417e-01
   1.6144306e-01
   1.7211861e-01
   1.8166451e-01
   1.9008931e-01
   1.9740715e-01
   2.0364174e-01
   2.0882486e-01
   2.1299403e-01
   2.1618694e-01
   2.1844181e-01
   2.1979653e-01
   2.2029076e-01
   2.1996750e-01
   2.1887194e-01
   2.1704569e-01
   2.1452472e-01
   2.1133896e-01
   2.0751611e-01
   2.0308542e-01
   1.9807014e-01
   1.9248701e-01
   1.8634979e-01
   1.7966799e-01
   1.7244931e-01
   1.6469729e-01
   1.5640861e-01
   1.4757486e-01
   1.3818813e-01
   1.2824299e-01
   1.1773326e-01
   1.0664792e-01
   9.4974722e-02
   8.2702222e-02
   6.9824236e-02
   5.6341389e-02
   4.2260556e-02
   2.7593333e-02
   1.2353333e-02
  -3.4409028e-03
  -1.9760139e-02
  -3.6564861e-02
  -5.3808472e-02
  -7.1437778e-02
  -8.9390069e-02
  -1.0759201e-01
  -1.2596472e-01
  -1.4442472e-01
  -1.6287917e-01
  -1.8123139e-01
  -1.9937785e-01
  -2.1720771e-01
  -2.3460444e-01
  -2.5145229e-01
  -2.6763625e-01
  -2.8304146e-01
  -2.9755153e-01
  -3.1104847e-01
  -3.2341701e-01
  -3.3454806e-01
  -3.4434236e-01
  -3.5271125e-01
  -3.5957194e-01
  -3.6484903e-01
  -3.6848021e-01
  -3.7041542e-01
  -3.7061569e-01
  -3.6905417e-01
  -3.6571910e-01
  -3.6061833e-01
  -3.5377069e-01
  -3.4520556e-01
  -3.3496896e-01
  -3.2311924e-01
  -3.0972465e-01
  -2.9486424e-01
  -2.7862924e-01
  -2.6112396e-01
  -2.4245924e-01
  -2.2274896e-01
  -2.0211382e-01
  -1.8068083e-01
  -1.5858576e-01
  -1.3596806e-01
  -1.1296521e-01
  -8.9712083e-02
  -6.6343750e-02
  -4.2994931e-02
  -1.9795278e-02
   3.1326389e-03
   2.5669306e-02
   4.7698819e-02
   6.9115903e-02
   8.9829306e-02
   1.0975708e-01
   1.2882563e-01
   1.4697229e-01
   1.6414688e-01
   1.8030694e-01
   1.9541736e-01
   2.0945188e-01
   2.2239889e-01
   2.3425861e-01
   2.4503757e-01
   2.5474917e-01
   2.6341451e-01
   2.7106472e-01
   2.7774090e-01
   2.8348924e-01
   2.8835854e-01
   2.9240410e-01
   2.9568681e-01
   2.9827056e-01
   3.0022076e-01
   3.0160576e-01
   3.0249729e-01
   3.0296576e-01
   3.0307778e-01
   3.0289556e-01
   3.0248181e-01
   3.0189424e-01
   3.0118778e-01
   3.0041563e-01
   2.9962764e-01
   2.9886903e-01
   2.9817979e-01
   2.9758993e-01
   2.9712458e-01
   2.9680340e-01
   2.9663840e-01
