# Supplementary material for: Dataset on meteorological forcing mechanisms impacting marine circulation and oceanographic variables in the northern part of the Veracruz reef system
Source: Data Brief. 2023 Oct 8;51:109637. doi: 10.1016/j.dib.2023.109637 (PMC10577050; doi:10.1016/j.dib.2023.109637)
Supplement: Supplementary file 1 [file mmc1.zip › OCEANOGRAPHIC_DATA/SEA_LEVEL_WATER/FILTERED/fnmblan1.txt]

   1.6981399e+01
   1.6980993e+01
   1.6980191e+01
   1.6979014e+01
   1.6977492e+01
   1.6975663e+01
   1.6973570e+01
   1.6971267e+01
   1.6968814e+01
   1.6966279e+01
   1.6963735e+01
   1.6961258e+01
   1.6958926e+01
   1.6956821e+01
   1.6955022e+01
   1.6953604e+01
   1.6952638e+01
   1.6952186e+01
   1.6952309e+01
   1.6953054e+01
   1.6954461e+01
   1.6956560e+01
   1.6959375e+01
   1.6962921e+01
   1.6967202e+01
   1.6972209e+01
   1.6977924e+01
   1.6984322e+01
   1.6991365e+01
   1.6999011e+01
   1.7007209e+01
   1.7015901e+01
   1.7025021e+01
   1.7034500e+01
   1.7044260e+01
   1.7054222e+01
   1.7064306e+01
   1.7074430e+01
   1.7084513e+01
   1.7094473e+01
   1.7104233e+01
   1.7113718e+01
   1.7122860e+01
   1.7131595e+01
   1.7139870e+01
   1.7147638e+01
   1.7154860e+01
   1.7161500e+01
   1.7167531e+01
   1.7172936e+01
   1.7177708e+01
   1.7181843e+01
   1.7185346e+01
   1.7188229e+01
   1.7190510e+01
   1.7192216e+01
   1.7193374e+01
   1.7194023e+01
   1.7194201e+01
   1.7193953e+01
   1.7193322e+01
   1.7192351e+01
   1.7191086e+01
   1.7189574e+01
   1.7187861e+01
   1.7185989e+01
   1.7183998e+01
   1.7181922e+01
   1.7179789e+01
   1.7177618e+01
   1.7175427e+01
   1.7173226e+01
   1.7171027e+01
   1.7168829e+01
   1.7166630e+01
   1.7164417e+01
   1.7162177e+01
   1.7159890e+01
   1.7157532e+01
   1.7155076e+01
   1.7152487e+01
   1.7149733e+01
   1.7146772e+01
   1.7143566e+01
   1.7140076e+01
   1.7136265e+01
   1.7132100e+01
   1.7127546e+01
   1.7122569e+01
   1.7117144e+01
   1.7111252e+01
   1.7104878e+01
   1.7098017e+01
   1.7090673e+01
   1.7082857e+01
   1.7074587e+01
   1.7065889e+01
   1.7056793e+01
   1.7047342e+01
   1.7037587e+01
   1.7027587e+01
   1.7017405e+01
   1.7007113e+01
   1.6996787e+01
   1.6986509e+01
   1.6976363e+01
   1.6966439e+01
   1.6956832e+01
   1.6947633e+01
   1.6938935e+01
   1.6930828e+01
   1.6923399e+01
   1.6916732e+01
   1.6910907e+01
   1.6905995e+01
   1.6902062e+01
   1.6899162e+01
   1.6897341e+01
   1.6896636e+01
   1.6897070e+01
   1.6898657e+01
   1.6901402e+01
   1.6905295e+01
   1.6910316e+01
   1.6916433e+01
   1.6923602e+01
   1.6931772e+01
   1.6940879e+01
   1.6950853e+01
   1.6961616e+01
   1.6973084e+01
   1.6985164e+01
   1.6997755e+01
   1.7010755e+01
   1.7024058e+01
   1.7037560e+01
   1.7051153e+01
   1.7064732e+01
   1.7078192e+01
   1.7091432e+01
   1.7104358e+01
   1.7116880e+01
   1.7128914e+01
   1.7140385e+01
   1.7151227e+01
   1.7161379e+01
   1.7170794e+01
   1.7179432e+01
   1.7187262e+01
   1.7194261e+01
   1.7200416e+01
   1.7205722e+01
   1.7210183e+01
   1.7213810e+01
   1.7216621e+01
   1.7218641e+01
   1.7219903e+01
   1.7220443e+01
   1.7220304e+01
   1.7219527e+01
   1.7218157e+01
   1.7216243e+01
   1.7213834e+01
   1.7210976e+01
   1.7207715e+01
   1.7204096e+01
   1.7200157e+01
   1.7195935e+01
   1.7191460e+01
   1.7186761e+01
   1.7181858e+01
   1.7176765e+01
   1.7171491e+01
   1.7166041e+01
   1.7160415e+01
   1.7154607e+01
   1.7148604e+01
   1.7142394e+01
   1.7135955e+01
   1.7129264e+01
   1.7122295e+01
   1.7115022e+01
   1.7107415e+01
   1.7099451e+01
   1.7091102e+01
   1.7082347e+01
   1.7073163e+01
   1.7063535e+01
   1.7053449e+01
   1.7042899e+01
   1.7031886e+01
   1.7020418e+01
   1.7008509e+01
   1.6996184e+01
   1.6983473e+01
   1.6970417e+01
   1.6957068e+01
   1.6943481e+01
   1.6929722e+01
   1.6915865e+01
   1.6901989e+01
   1.6888182e+01
   1.6874533e+01
   1.6861138e+01
   1.6848098e+01
   1.6835514e+01
   1.6823488e+01
   1.6812121e+01
   1.6801514e+01
   1.6791764e+01
   1.6782966e+01
   1.6775207e+01
   1.6768570e+01
   1.6763130e+01
   1.6758954e+01
   1.6756093e+01
   1.6754592e+01
   1.6754483e+01
   1.6755786e+01
   1.6758508e+01
   1.6762643e+01
   1.6768170e+01
   1.6775059e+01
   1.6783267e+01
   1.6792738e+01
   1.6803406e+01
   1.6815194e+01
   1.6828017e+01
   1.6841780e+01
   1.6856382e+01
   1.6871718e+01
   1.6887675e+01
   1.6904133e+01
   1.6920973e+01
   1.6938071e+01
   1.6955307e+01
   1.6972560e+01
   1.6989710e+01
   1.7006643e+01
   1.7023252e+01
   1.7039434e+01
   1.7055096e+01
   1.7070149e+01
   1.7084513e+01
   1.7098119e+01
   1.7110911e+01
   1.7122837e+01
   1.7133856e+01
   1.7143934e+01
   1.7153051e+01
   1.7161193e+01
   1.7168356e+01
   1.7174545e+01
   1.7179772e+01
   1.7184052e+01
   1.7187407e+01
   1.7189869e+01
   1.7191472e+01
   1.7192255e+01
   1.7192258e+01
   1.7191524e+01
   1.7190097e+01
   1.7188020e+01
   1.7185332e+01
   1.7182073e+01
   1.7178278e+01
   1.7173983e+01
   1.7169220e+01
   1.7164016e+01
   1.7158394e+01
   1.7152367e+01
   1.7145950e+01
   1.7139149e+01
   1.7131970e+01
   1.7124409e+01
   1.7116463e+01
   1.7108121e+01
   1.7099367e+01
   1.7090192e+01
   1.7080581e+01
   1.7070519e+01
   1.7059991e+01
   1.7048982e+01
   1.7037478e+01
   1.7025465e+01
   1.7012933e+01
   1.6999880e+01
   1.6986307e+01
   1.6972220e+01
   1.6957634e+01
   1.6942570e+01
   1.6927055e+01
   1.6911122e+01
   1.6894812e+01
   1.6878180e+01
   1.6861287e+01
   1.6844206e+01
   1.6827015e+01
   1.6809800e+01
   1.6792654e+01
   1.6775675e+01
   1.6758968e+01
   1.6742640e+01
   1.6726799e+01
   1.6711554e+01
   1.6697015e+01
   1.6683293e+01
   1.6670499e+01
   1.6658744e+01
   1.6648136e+01
   1.6638772e+01
   1.6630746e+01
   1.6624143e+01
   1.6619039e+01
   1.6615499e+01
   1.6613577e+01
   1.6613315e+01
   1.6614746e+01
   1.6617886e+01
   1.6622736e+01
   1.6629282e+01
   1.6637499e+01
   1.6647345e+01
   1.6658766e+01
   1.6671695e+01
   1.6686057e+01
   1.6701762e+01
   1.6718713e+01
   1.6736804e+01
   1.6755922e+01
   1.6775947e+01
   1.6796752e+01
   1.6818202e+01
   1.6840159e+01
   1.6862485e+01
   1.6885044e+01
   1.6907698e+01
   1.6930316e+01
   1.6952766e+01
   1.6974922e+01
   1.6996662e+01
   1.7017874e+01
   1.7038454e+01
   1.7058309e+01
   1.7077353e+01
   1.7095509e+01
   1.7112709e+01
   1.7128900e+01
   1.7144039e+01
   1.7158090e+01
   1.7171028e+01
   1.7182837e+01
   1.7193512e+01
   1.7203058e+01
   1.7211483e+01
   1.7218801e+01
   1.7225035e+01
   1.7230219e+01
   1.7234388e+01
   1.7237581e+01
   1.7239836e+01
   1.7241190e+01
   1.7241685e+01
   1.7241361e+01
   1.7240266e+01
   1.7238439e+01
   1.7235918e+01
   1.7232733e+01
   1.7228910e+01
   1.7224479e+01
   1.7219464e+01
   1.7213881e+01
   1.7207744e+01
   1.7201062e+01
   1.7193843e+01
   1.7186091e+01
   1.7177802e+01
   1.7168969e+01
   1.7159582e+01
   1.7149637e+01
   1.7139127e+01
   1.7128042e+01
   1.7116368e+01
   1.7104096e+01
   1.7091218e+01
   1.7077735e+01
   1.7063654e+01
   1.7048987e+01
   1.7033747e+01
   1.7017953e+01
   1.7001634e+01
   1.6984829e+01
   1.6967585e+01
   1.6949956e+01
   1.6932004e+01
   1.6913802e+01
   1.6895429e+01
   1.6876969e+01
   1.6858515e+01
   1.6840162e+01
   1.6822016e+01
   1.6804186e+01
   1.6786789e+01
   1.6769941e+01
   1.6753757e+01
   1.6738352e+01
   1.6723842e+01
   1.6710345e+01
   1.6697977e+01
   1.6686846e+01
   1.6677051e+01
   1.6668682e+01
   1.6661822e+01
   1.6656545e+01
   1.6652914e+01
   1.6650978e+01
   1.6650778e+01
   1.6652340e+01
   1.6655675e+01
   1.6660775e+01
   1.6667623e+01
   1.6676188e+01
   1.6686425e+01
   1.6698275e+01
   1.6711669e+01
   1.6726530e+01
   1.6742765e+01
   1.6760270e+01
   1.6778935e+01
   1.6798645e+01
   1.6819280e+01
   1.6840713e+01
   1.6862808e+01
   1.6885426e+01
   1.6908429e+01
   1.6931682e+01
   1.6955050e+01
   1.6978399e+01
   1.7001598e+01
   1.7024526e+01
   1.7047063e+01
   1.7069093e+01
   1.7090510e+01
   1.7111223e+01
   1.7131151e+01
   1.7150219e+01
   1.7168366e+01
   1.7185541e+01
   1.7201701e+01
   1.7216811e+01
   1.7230846e+01
   1.7243793e+01
   1.7255652e+01
   1.7266431e+01
   1.7276143e+01
   1.7284808e+01
   1.7292458e+01
   1.7299135e+01
   1.7304883e+01
   1.7309752e+01
   1.7313798e+01
   1.7317081e+01
   1.7319664e+01
   1.7321615e+01
   1.7323000e+01
   1.7323891e+01
   1.7324360e+01
   1.7324472e+01
   1.7324289e+01
   1.7323876e+01
   1.7323288e+01
   1.7322582e+01
   1.7321809e+01
   1.7321021e+01
   1.7320263e+01
   1.7319574e+01
   1.7318984e+01
   1.7318518e+01
   1.7318197e+01
   1.7318032e+01
