# Supplementary material for: Dataset on meteorological forcing mechanisms impacting marine circulation and oceanographic variables in the northern part of the Veracruz reef system
Source: Data Brief. 2023 Oct 8;51:109637. doi: 10.1016/j.dib.2023.109637 (PMC10577050; doi:10.1016/j.dib.2023.109637)
Supplement: Supplementary file 1 [file mmc1.zip › OCEANOGRAPHIC_DATA/SEA_LEVEL_WATER/FILTERED/fnmblan2.txt]

  -1.6243208e-01
  -1.6391507e-01
  -1.6687069e-01
  -1.7127833e-01
  -1.7711118e-01
  -1.8433528e-01
  -1.9291007e-01
  -2.0278931e-01
  -2.1391333e-01
  -2.2620868e-01
  -2.3958951e-01
  -2.5396014e-01
  -2.6921903e-01
  -2.8525653e-01
  -3.0195813e-01
  -3.1920458e-01
  -3.3686965e-01
  -3.5482458e-01
  -3.7293625e-01
  -3.9106965e-01
  -4.0908806e-01
  -4.2685493e-01
  -4.4423132e-01
  -4.6107438e-01
  -4.7724035e-01
  -4.9258972e-01
  -5.0698861e-01
  -5.2030646e-01
  -5.3242063e-01
  -5.4321306e-01
  -5.5257278e-01
  -5.6038882e-01
  -5.6656097e-01
  -5.7100708e-01
  -5.7366014e-01
  -5.7446764e-01
  -5.7339069e-01
  -5.7040743e-01
  -5.6550826e-01
  -5.5869104e-01
  -5.4996549e-01
  -5.3935403e-01
  -5.2689507e-01
  -5.1264215e-01
  -4.9666340e-01
  -4.7903264e-01
  -4.5983451e-01
  -4.3916694e-01
  -4.1714243e-01
  -3.9387722e-01
  -3.6949188e-01
  -3.4411340e-01
  -3.1787222e-01
  -2.9090479e-01
  -2.6335042e-01
  -2.3535743e-01
  -2.0707771e-01
  -1.7865326e-01
  -1.5022396e-01
  -1.2192667e-01
  -9.3888611e-02
  -6.6227014e-02
  -3.9046111e-02
  -1.2450139e-02
   1.3458750e-02
   3.8589028e-02
   6.2858542e-02
   8.6194722e-02
   1.0853917e-01
   1.2984083e-01
   1.5005222e-01
   1.6914062e-01
   1.8708257e-01
   2.0386167e-01
   2.1946292e-01
   2.3387507e-01
   2.4708972e-01
   2.5911354e-01
   2.6996062e-01
   2.7965562e-01
   2.8822889e-01
   2.9570472e-01
   3.0211028e-01
   3.0747979e-01
   3.1183993e-01
   3.1521722e-01
   3.1763243e-01
   3.1910403e-01
   3.1965521e-01
   3.1930722e-01
   3.1807278e-01
   3.1596486e-01
   3.1299285e-01
   3.0916076e-01
   3.0447965e-01
   2.9895188e-01
   2.9258049e-01
   2.8536653e-01
   2.7731354e-01
   2.6842632e-01
   2.5872299e-01
   2.4821444e-01
   2.3690701e-01
   2.2480417e-01
   2.1191132e-01
   1.9824542e-01
   1.8383194e-01
   1.6869208e-01
   1.5285847e-01
   1.3637271e-01
   1.1927799e-01
   1.0163021e-01
   8.3492500e-02
   6.4927917e-02
   4.6012778e-02
   2.6832083e-02
   7.4770139e-03
  -1.1955764e-02
  -3.1369792e-02
  -5.0665278e-02
  -6.9735000e-02
  -8.8471667e-02
  -1.0676285e-01
  -1.2449250e-01
  -1.4155090e-01
  -1.5783778e-01
  -1.7324611e-01
  -1.8766778e-01
  -2.0099528e-01
  -2.1313410e-01
  -2.2399674e-01
  -2.3350146e-01
  -2.4157264e-01
  -2.4814972e-01
  -2.5317778e-01
  -2.5661472e-01
  -2.5843389e-01
  -2.5861861e-01
  -2.5715757e-01
  -2.5405736e-01
  -2.4934014e-01
  -2.4303833e-01
  -2.3519153e-01
  -2.2584785e-01
  -2.1507201e-01
  -2.0293590e-01
  -1.8952056e-01
  -1.7492056e-01
  -1.5924042e-01
  -1.4258111e-01
  -1.2505118e-01
  -1.0676507e-01
  -8.7846597e-02
  -6.8417222e-02
  -4.8599097e-02
  -2.8514375e-02
  -8.2865972e-03
   1.1961944e-02
   3.2112361e-02
   5.2053819e-02
   7.1680694e-02
   9.0897222e-02
   1.0960757e-01
   1.2772431e-01
   1.4516993e-01
   1.6187590e-01
   1.7777729e-01
   1.9282000e-01
   2.0696007e-01
   2.2016236e-01
   2.3239701e-01
   2.4364312e-01
   2.5389222e-01
   2.6313965e-01
   2.7138618e-01
   2.7863729e-01
   2.8490604e-01
   2.9021208e-01
   2.9457535e-01
   2.9802042e-01
   3.0057625e-01
   3.0227729e-01
   3.0315972e-01
   3.0325660e-01
   3.0259833e-01
   3.0121375e-01
   2.9912826e-01
   2.9636958e-01
   2.9296389e-01
   2.8893535e-01
   2.8430667e-01
   2.7909486e-01
   2.7331486e-01
   2.6697806e-01
   2.6009500e-01
   2.5267757e-01
   2.4473076e-01
   2.3625903e-01
   2.2726708e-01
   2.1775674e-01
   2.0773292e-01
   1.9719986e-01
   1.8615924e-01
   1.7461819e-01
   1.6258361e-01
   1.5006264e-01
   1.3706528e-01
   1.2360375e-01
   1.0969924e-01
   9.5378889e-02
   8.0677222e-02
   6.5630278e-02
   5.0277847e-02
   3.4663958e-02
   1.8839306e-02
   2.8621528e-03
  -1.3203611e-02
  -2.9290139e-02
  -4.5325833e-02
  -6.1236597e-02
  -7.6944097e-02
  -9.2365417e-02
  -1.0741736e-01
  -1.2201132e-01
  -1.3605944e-01
  -1.4947729e-01
  -1.6217521e-01
  -1.7406833e-01
  -1.8507444e-01
  -1.9511354e-01
  -2.0411174e-01
  -2.1199819e-01
  -2.1870868e-01
  -2.2418965e-01
  -2.2839417e-01
  -2.3128236e-01
  -2.3282118e-01
  -2.3298646e-01
  -2.3176597e-01
  -2.2915944e-01
  -2.2517583e-01
  -2.1983306e-01
  -2.1315979e-01
  -2.0519465e-01
  -1.9598514e-01
  -1.8558861e-01
  -1.7407007e-01
  -1.6150424e-01
  -1.4797444e-01
  -1.3356910e-01
  -1.1838222e-01
  -1.0251326e-01
  -8.6064028e-02
  -6.9140347e-02
  -5.1848472e-02
  -3.4296250e-02
  -1.6592639e-02
   1.1578472e-03
   1.8851250e-02
   3.6385625e-02
   5.3661944e-02
   7.0584931e-02
   8.7067361e-02
   1.0303083e-01
   1.1840160e-01
   1.3311201e-01
   1.4710299e-01
   1.6032333e-01
   1.7273118e-01
   1.8429278e-01
   1.9498035e-01
   2.0477437e-01
   2.1366340e-01
   2.2164514e-01
   2.2872299e-01
   2.3490611e-01
   2.4020757e-01
   2.4464687e-01
   2.4824875e-01
   2.5104264e-01
   2.5306160e-01
   2.5433903e-01
   2.5491000e-01
   2.5481160e-01
   2.5408056e-01
   2.5275535e-01
   2.5087278e-01
   2.4846639e-01
   2.4556764e-01
   2.4220667e-01
   2.3841139e-01
   2.3420799e-01
   2.2961875e-01
   2.2466188e-01
   2.1935396e-01
   2.1370903e-01
   2.0773847e-01
   2.0145076e-01
   1.9485035e-01
   1.8794083e-01
   1.8072590e-01
   1.7320840e-01
   1.6538979e-01
   1.5727014e-01
   1.4884944e-01
   1.4012917e-01
   1.3111319e-01
   1.2180701e-01
   1.1222083e-01
   1.0236792e-01
   9.2263194e-02
   8.1924722e-02
   7.1375347e-02
   6.0643681e-02
   4.9763125e-02
   3.8770208e-02
   2.7704028e-02
   1.6608542e-02
   5.5324306e-03
  -5.4710417e-03
  -1.6343889e-02
  -2.7026944e-02
  -3.7458472e-02
  -4.7574167e-02
  -5.7308333e-02
  -6.6595347e-02
  -7.5370694e-02
  -8.3570694e-02
  -9.1132917e-02
  -9.7996250e-02
  -1.0410222e-01
  -1.0939486e-01
  -1.1382438e-01
  -1.1734979e-01
  -1.1993451e-01
  -1.2154639e-01
  -1.2215910e-01
  -1.2175493e-01
  -1.2032667e-01
  -1.1787549e-01
  -1.1440910e-01
  -1.0994243e-01
  -1.0449917e-01
  -9.8113472e-02
  -9.0829931e-02
  -8.2700417e-02
  -7.3780903e-02
  -6.4133056e-02
  -5.3826389e-02
  -4.2935139e-02
  -3.1537361e-02
  -1.9714097e-02
  -7.5486111e-03
   4.8724306e-03
   1.7459861e-02
   3.0122153e-02
   4.2767292e-02
   5.5308194e-02
   6.7661319e-02
   7.9744097e-02
   9.1477917e-02
   1.0278590e-01
   1.1359819e-01
   1.2385285e-01
   1.3349410e-01
   1.4247264e-01
   1.5074514e-01
   1.5827625e-01
   1.6504042e-01
   1.7102125e-01
   1.7620715e-01
   1.8059153e-01
   1.8417500e-01
   1.8696438e-01
   1.8897257e-01
   1.9021847e-01
   1.9072444e-01
   1.9051833e-01
   1.8963264e-01
   1.8810389e-01
   1.8597403e-01
   1.8328583e-01
   1.8008083e-01
   1.7640243e-01
   1.7229194e-01
   1.6779271e-01
   1.6294757e-01
   1.5779625e-01
   1.5237528e-01
   1.4671715e-01
   1.4085125e-01
   1.3480451e-01
   1.2859917e-01
   1.2225250e-01
   1.1577924e-01
   1.0919118e-01
   1.0249660e-01
   9.5700486e-02
   8.8804514e-02
   8.1806458e-02
   7.4703056e-02
   6.7489722e-02
   6.0159167e-02
   5.2703681e-02
   4.5112708e-02
   3.7376042e-02
   2.9485625e-02
   2.1434375e-02
   1.3217639e-02
   4.8336111e-03
  -3.7177083e-03
  -1.2432639e-02
  -2.1304028e-02
  -3.0319792e-02
  -3.9462014e-02
  -4.8708403e-02
  -5.8031458e-02
  -6.7399097e-02
  -7.6776111e-02
  -8.6123681e-02
  -9.5398681e-02
  -1.0455375e-01
  -1.1353660e-01
  -1.2229111e-01
  -1.3075917e-01
  -1.3888389e-01
  -1.4660653e-01
  -1.5386806e-01
  -1.6060750e-01
  -1.6676563e-01
  -1.7228660e-01
  -1.7711812e-01
  -1.8121028e-01
  -1.8451819e-01
  -1.8700160e-01
  -1.8862819e-01
  -1.8937014e-01
  -1.8920639e-01
  -1.8812396e-01
  -1.8611743e-01
  -1.8318951e-01
  -1.7935167e-01
  -1.7462188e-01
  -1.6902549e-01
  -1.6259451e-01
  -1.5536785e-01
  -1.4739389e-01
  -1.3872938e-01
  -1.2943729e-01
  -1.1958299e-01
  -1.0923458e-01
  -9.8464514e-02
  -8.7351528e-02
  -7.5977917e-02
  -6.4425694e-02
  -5.2775417e-02
  -4.1107708e-02
  -2.9502639e-02
  -1.8038194e-02
  -6.7878472e-03
   4.1790278e-03
   1.4797153e-02
   2.5007014e-02
   3.4753819e-02
   4.3987708e-02
   5.2666528e-02
   6.0755486e-02
   6.8227569e-02
   7.5063056e-02
   8.1246528e-02
   8.6770208e-02
   9.1635694e-02
   9.5851944e-02
   9.9434028e-02
   1.0239868e-01
   1.0476757e-01
   1.0656868e-01
   1.0783792e-01
   1.0861493e-01
   1.0894139e-01
   1.0885938e-01
   1.0841306e-01
   1.0764826e-01
   1.0661139e-01
   1.0534694e-01
   1.0389750e-01
   1.0230250e-01
   1.0059924e-01
   9.8824375e-02
   9.7011250e-02
   9.5187917e-02
   9.3376875e-02
   9.1594306e-02
   8.9853542e-02
   8.8165347e-02
   8.6535347e-02
   8.4963542e-02
   8.3443889e-02
   8.1968333e-02
   8.0526458e-02
   7.9104792e-02
   7.7685208e-02
   7.6245625e-02
   7.4760764e-02
   7.3205486e-02
   7.1554167e-02
   6.9780278e-02
   6.7857361e-02
   6.5759931e-02
   6.3465000e-02
   6.0953264e-02
   5.8210139e-02
   5.5222917e-02
   5.1982153e-02
   4.8482500e-02
   4.4723125e-02
   4.0709375e-02
   3.6452986e-02
   3.1969167e-02
   2.7276944e-02
   2.2400278e-02
   1.7367569e-02
   1.2212708e-02
   6.9720833e-03
   1.6859722e-03
  -3.6038194e-03
  -8.8525694e-03
  -1.4013056e-02
  -1.9036389e-02
  -2.3872847e-02
  -2.8473750e-02
  -3.2791597e-02
  -3.6781458e-02
  -4.0400000e-02
  -4.3607986e-02
  -4.6372014e-02
  -4.8663819e-02
  -5.0460278e-02
  -5.1744167e-02
  -5.2502083e-02
  -5.2726597e-02
  -5.2417986e-02
  -5.1582361e-02
  -5.0230972e-02
  -4.8378958e-02
  -4.6045069e-02
  -4.3253472e-02
  -4.0032917e-02
  -3.6416319e-02
  -3.2440069e-02
  -2.8142917e-02
  -2.3566042e-02
  -1.8753611e-02
  -1.3752847e-02
  -8.6124306e-03
  -3.3805556e-03
   1.8960417e-03
   7.1707639e-03
   1.2397986e-02
   1.7534931e-02
   2.2541806e-02
   2.7382431e-02
   3.2026389e-02
   3.6445972e-02
   4.0617153e-02
   4.4519236e-02
   4.8134306e-02
   5.1446042e-02
   5.4438472e-02
   5.7095347e-02
   5.9401458e-02
   6.1344306e-02
   6.2912361e-02
   6.4097431e-02
   6.4892431e-02
   6.5291875e-02
