# Supplementary material for: Dataset on meteorological forcing mechanisms impacting marine circulation and oceanographic variables in the northern part of the Veracruz reef system
Source: Data Brief. 2023 Oct 8;51:109637. doi: 10.1016/j.dib.2023.109637 (PMC10577050; doi:10.1016/j.dib.2023.109637)
Supplement: Supplementary file 1 [file mmc1.zip › OCEANOGRAPHIC_DATA/SEA_LEVEL_WATER/FILTERED/fnmsac1.txt]

   1.6463698e+01
   1.6463344e+01
   1.6462642e+01
   1.6461611e+01
   1.6460279e+01
   1.6458683e+01
   1.6456864e+01
   1.6454873e+01
   1.6452771e+01
   1.6450619e+01
   1.6448487e+01
   1.6446444e+01
   1.6444567e+01
   1.6442933e+01
   1.6441618e+01
   1.6440691e+01
   1.6440217e+01
   1.6440255e+01
   1.6440858e+01
   1.6442069e+01
   1.6443923e+01
   1.6446447e+01
   1.6449659e+01
   1.6453570e+01
   1.6458178e+01
   1.6463469e+01
   1.6469425e+01
   1.6476017e+01
   1.6483207e+01
   1.6490949e+01
   1.6499192e+01
   1.6507876e+01
   1.6516936e+01
   1.6526303e+01
   1.6535900e+01
   1.6545654e+01
   1.6555485e+01
   1.6565314e+01
   1.6575061e+01
   1.6584648e+01
   1.6594003e+01
   1.6603058e+01
   1.6611746e+01
   1.6620012e+01
   1.6627808e+01
   1.6635090e+01
   1.6641823e+01
   1.6647975e+01
   1.6653526e+01
   1.6658462e+01
   1.6662780e+01
   1.6666480e+01
   1.6669571e+01
   1.6672070e+01
   1.6673999e+01
   1.6675383e+01
   1.6676254e+01
   1.6676648e+01
   1.6676606e+01
   1.6676171e+01
   1.6675385e+01
   1.6674291e+01
   1.6672935e+01
   1.6671361e+01
   1.6669612e+01
   1.6667727e+01
   1.6665742e+01
   1.6663688e+01
   1.6661590e+01
   1.6659465e+01
   1.6657327e+01
   1.6655188e+01
   1.6653052e+01
   1.6650919e+01
   1.6648782e+01
   1.6646627e+01
   1.6644438e+01
   1.6642194e+01
   1.6639868e+01
   1.6637432e+01
   1.6634855e+01
   1.6632102e+01
   1.6629134e+01
   1.6625913e+01
   1.6622402e+01
   1.6618567e+01
   1.6614377e+01
   1.6609798e+01
   1.6604804e+01
   1.6599373e+01
   1.6593486e+01
   1.6587135e+01
   1.6580317e+01
   1.6573041e+01
   1.6565321e+01
   1.6557178e+01
   1.6548641e+01
   1.6539744e+01
   1.6530533e+01
   1.6521060e+01
   1.6511385e+01
   1.6501575e+01
   1.6491699e+01
   1.6481835e+01
   1.6472063e+01
   1.6462466e+01
   1.6453132e+01
   1.6444153e+01
   1.6435618e+01
   1.6427615e+01
   1.6420226e+01
   1.6413534e+01
   1.6407618e+01
   1.6402550e+01
   1.6398398e+01
   1.6395218e+01
   1.6393061e+01
   1.6391963e+01
   1.6391956e+01
   1.6393054e+01
   1.6395268e+01
   1.6398593e+01
   1.6403016e+01
   1.6408510e+01
   1.6415039e+01
   1.6422555e+01
   1.6431001e+01
   1.6440310e+01
   1.6450412e+01
   1.6461228e+01
   1.6472670e+01
   1.6484645e+01
   1.6497054e+01
   1.6509797e+01
   1.6522775e+01
   1.6535885e+01
   1.6549025e+01
   1.6562094e+01
   1.6574992e+01
   1.6587626e+01
   1.6599907e+01
   1.6611753e+01
   1.6623085e+01
   1.6633834e+01
   1.6643940e+01
   1.6653351e+01
   1.6662025e+01
   1.6669929e+01
   1.6677037e+01
   1.6683332e+01
   1.6688811e+01
   1.6693473e+01
   1.6697326e+01
   1.6700386e+01
   1.6702675e+01
   1.6704220e+01
   1.6705057e+01
   1.6705223e+01
   1.6704760e+01
   1.6703710e+01
   1.6702117e+01
   1.6700028e+01
   1.6697490e+01
   1.6694547e+01
   1.6691241e+01
   1.6687612e+01
   1.6683695e+01
   1.6679526e+01
   1.6675132e+01
   1.6670539e+01
   1.6665761e+01
   1.6660811e+01
   1.6655696e+01
   1.6650417e+01
   1.6644970e+01
   1.6639347e+01
   1.6633535e+01
   1.6627518e+01
   1.6621273e+01
   1.6614776e+01
   1.6608001e+01
   1.6600922e+01
   1.6593510e+01
   1.6585740e+01
   1.6577586e+01
   1.6569029e+01
   1.6560047e+01
   1.6550627e+01
   1.6540760e+01
   1.6530444e+01
   1.6519683e+01
   1.6508488e+01
   1.6496875e+01
   1.6484872e+01
   1.6472511e+01
   1.6459837e+01
   1.6446901e+01
   1.6433760e+01
   1.6420482e+01
   1.6407138e+01
   1.6393808e+01
   1.6380576e+01
   1.6367532e+01
   1.6354772e+01
   1.6342394e+01
   1.6330497e+01
   1.6319183e+01
   1.6308552e+01
   1.6298705e+01
   1.6289733e+01
   1.6281727e+01
   1.6274771e+01
   1.6268943e+01
   1.6264311e+01
   1.6260934e+01
   1.6258863e+01
   1.6258136e+01
   1.6258780e+01
   1.6260810e+01
   1.6264228e+01
   1.6269022e+01
   1.6275171e+01
   1.6282640e+01
   1.6291383e+01
   1.6301344e+01
   1.6312456e+01
   1.6324642e+01
   1.6337812e+01
   1.6351871e+01
   1.6366718e+01
   1.6382241e+01
   1.6398325e+01
   1.6414849e+01
   1.6431693e+01
   1.6448739e+01
   1.6465865e+01
   1.6482953e+01
   1.6499885e+01
   1.6516552e+01
   1.6532848e+01
   1.6548672e+01
   1.6563931e+01
   1.6578541e+01
   1.6592425e+01
   1.6605519e+01
   1.6617767e+01
   1.6629121e+01
   1.6639545e+01
   1.6649006e+01
   1.6657488e+01
   1.6664978e+01
   1.6671479e+01
   1.6676999e+01
   1.6681550e+01
   1.6685154e+01
   1.6687841e+01
   1.6689646e+01
   1.6690608e+01
   1.6690765e+01
   1.6690163e+01
   1.6688847e+01
   1.6686862e+01
   1.6684253e+01
   1.6681063e+01
   1.6677334e+01
   1.6673105e+01
   1.6668414e+01
   1.6663296e+01
   1.6657778e+01
   1.6651881e+01
   1.6645624e+01
   1.6639019e+01
   1.6632075e+01
   1.6624796e+01
   1.6617183e+01
   1.6609230e+01
   1.6600927e+01
   1.6592262e+01
   1.6583225e+01
   1.6573800e+01
   1.6563972e+01
   1.6553723e+01
   1.6543041e+01
   1.6531910e+01
   1.6520318e+01
   1.6508257e+01
   1.6495727e+01
   1.6482727e+01
   1.6469267e+01
   1.6455362e+01
   1.6441033e+01
   1.6426308e+01
   1.6411222e+01
   1.6395821e+01
   1.6380160e+01
   1.6364300e+01
   1.6348313e+01
   1.6332275e+01
   1.6316272e+01
   1.6300391e+01
   1.6284730e+01
   1.6269388e+01
   1.6254467e+01
   1.6240071e+01
   1.6226306e+01
   1.6213276e+01
   1.6201090e+01
   1.6189850e+01
   1.6179660e+01
   1.6170615e+01
   1.6162803e+01
   1.6156307e+01
   1.6151204e+01
   1.6147556e+01
   1.6145420e+01
   1.6144838e+01
   1.6145843e+01
   1.6148453e+01
   1.6152674e+01
   1.6158499e+01
   1.6165907e+01
   1.6174864e+01
   1.6185321e+01
   1.6197220e+01
   1.6210490e+01
   1.6225053e+01
   1.6240819e+01
   1.6257689e+01
   1.6275556e+01
   1.6294311e+01
   1.6313832e+01
   1.6333998e+01
   1.6354679e+01
   1.6375744e+01
   1.6397066e+01
   1.6418514e+01
   1.6439963e+01
   1.6461288e+01
   1.6482367e+01
   1.6503082e+01
   1.6523325e+01
   1.6542994e+01
   1.6561997e+01
   1.6580253e+01
   1.6597684e+01
   1.6614227e+01
   1.6629826e+01
   1.6644440e+01
   1.6658032e+01
   1.6670577e+01
   1.6682058e+01
   1.6692468e+01
   1.6701808e+01
   1.6710086e+01
   1.6717314e+01
   1.6723508e+01
   1.6728695e+01
   1.6732910e+01
   1.6736190e+01
   1.6738571e+01
   1.6740091e+01
   1.6740788e+01
   1.6740704e+01
   1.6739881e+01
   1.6738359e+01
   1.6736175e+01
   1.6733361e+01
   1.6729941e+01
   1.6725941e+01
   1.6721384e+01
   1.6716284e+01
   1.6710655e+01
   1.6704506e+01
   1.6697841e+01
   1.6690661e+01
   1.6682961e+01
   1.6674732e+01
   1.6665963e+01
   1.6656647e+01
   1.6646776e+01
   1.6636343e+01
   1.6625335e+01
   1.6613739e+01
   1.6601543e+01
   1.6588743e+01
   1.6575343e+01
   1.6561351e+01
   1.6546778e+01
   1.6531642e+01
   1.6515969e+01
   1.6499791e+01
   1.6483153e+01
   1.6466104e+01
   1.6448704e+01
   1.6431019e+01
   1.6413124e+01
   1.6395095e+01
   1.6377021e+01
   1.6358997e+01
   1.6341123e+01
   1.6323508e+01
   1.6306261e+01
   1.6289500e+01
   1.6273338e+01
   1.6257886e+01
   1.6243257e+01
   1.6229568e+01
   1.6216933e+01
   1.6205464e+01
   1.6195261e+01
   1.6186415e+01
   1.6179009e+01
   1.6173116e+01
   1.6168803e+01
   1.6166121e+01
   1.6165112e+01
   1.6165807e+01
   1.6168223e+01
   1.6172359e+01
   1.6178201e+01
   1.6185729e+01
   1.6194905e+01
   1.6205678e+01
   1.6217985e+01
   1.6231754e+01
   1.6246901e+01
   1.6263331e+01
   1.6280937e+01
   1.6299609e+01
   1.6319232e+01
   1.6339683e+01
   1.6360832e+01
   1.6382543e+01
   1.6404678e+01
   1.6427104e+01
   1.6449689e+01
   1.6472303e+01
   1.6494817e+01
   1.6517112e+01
   1.6539068e+01
   1.6560573e+01
   1.6581519e+01
   1.6601814e+01
   1.6621374e+01
   1.6640125e+01
   1.6657997e+01
   1.6674937e+01
   1.6690899e+01
   1.6705847e+01
   1.6719748e+01
   1.6732584e+01
   1.6744352e+01
   1.6755053e+01
   1.6764700e+01
   1.6773307e+01
   1.6780902e+01
   1.6787522e+01
   1.6793212e+01
   1.6798020e+01
   1.6802002e+01
   1.6805213e+01
   1.6807715e+01
   1.6809571e+01
   1.6810843e+01
   1.6811603e+01
   1.6811921e+01
   1.6811864e+01
   1.6811492e+01
   1.6810870e+01
   1.6810060e+01
   1.6809119e+01
   1.6808100e+01
   1.6807052e+01
   1.6806027e+01
   1.6805069e+01
   1.6804214e+01
   1.6803491e+01
   1.6802923e+01
   1.6802533e+01
   1.6802334e+01
