# Supplementary material for: Dataset on meteorological forcing mechanisms impacting marine circulation and oceanographic variables in the northern part of the Veracruz reef system
Source: Data Brief. 2023 Oct 8;51:109637. doi: 10.1016/j.dib.2023.109637 (PMC10577050; doi:10.1016/j.dib.2023.109637)
Supplement: Supplementary file 1 [file mmc1.zip › OCEANOGRAPHIC_DATA/SEA_LEVEL_WATER/FILTERED/fnmsac2.txt]

   1.6598896e+01
   1.6597438e+01
   1.6594532e+01
   1.6590200e+01
   1.6584470e+01
   1.6577379e+01
   1.6568968e+01
   1.6559291e+01
   1.6548408e+01
   1.6536398e+01
   1.6523349e+01
   1.6509365e+01
   1.6494549e+01
   1.6479011e+01
   1.6462867e+01
   1.6446243e+01
   1.6429267e+01
   1.6412072e+01
   1.6394790e+01
   1.6377559e+01
   1.6360516e+01
   1.6343798e+01
   1.6327543e+01
   1.6311890e+01
   1.6296980e+01
   1.6282946e+01
   1.6269921e+01
   1.6258025e+01
   1.6247376e+01
   1.6238082e+01
   1.6230245e+01
   1.6223966e+01
   1.6219330e+01
   1.6216408e+01
   1.6215251e+01
   1.6215895e+01
   1.6218365e+01
   1.6222670e+01
   1.6228810e+01
   1.6236775e+01
   1.6246542e+01
   1.6258078e+01
   1.6271333e+01
   1.6286239e+01
   1.6302720e+01
   1.6320692e+01
   1.6340058e+01
   1.6360712e+01
   1.6382538e+01
   1.6405418e+01
   1.6429224e+01
   1.6453824e+01
   1.6479085e+01
   1.6504873e+01
   1.6531048e+01
   1.6557467e+01
   1.6583984e+01
   1.6610468e+01
   1.6636791e+01
   1.6662832e+01
   1.6688476e+01
   1.6713619e+01
   1.6738167e+01
   1.6762021e+01
   1.6785088e+01
   1.6807280e+01
   1.6828521e+01
   1.6848756e+01
   1.6867934e+01
   1.6886018e+01
   1.6902977e+01
   1.6918788e+01
   1.6933439e+01
   1.6946920e+01
   1.6959227e+01
   1.6970365e+01
   1.6980344e+01
   1.6989176e+01
   1.6996883e+01
   1.7003495e+01
   1.7009050e+01
   1.7013578e+01
   1.7017100e+01
   1.7019641e+01
   1.7021236e+01
   1.7021912e+01
   1.7021692e+01
   1.7020601e+01
   1.7018668e+01
   1.7015925e+01
   1.7012399e+01
   1.7008110e+01
   1.7003067e+01
   1.6997278e+01
   1.6990743e+01
   1.6983471e+01
   1.6975469e+01
   1.6966735e+01
   1.6957277e+01
   1.6947100e+01
   1.6936207e+01
   1.6924611e+01
   1.6912325e+01
   1.6899357e+01
   1.6885712e+01
   1.6871402e+01
   1.6856459e+01
   1.6840919e+01
   1.6824817e+01
   1.6808184e+01
   1.6791061e+01
   1.6773502e+01
   1.6755565e+01
   1.6737315e+01
   1.6718817e+01
   1.6700146e+01
   1.6681386e+01
   1.6662631e+01
   1.6643980e+01
   1.6625535e+01
   1.6607392e+01
   1.6589658e+01
   1.6572440e+01
   1.6555842e+01
   1.6539973e+01
   1.6524938e+01
   1.6510830e+01
   1.6497742e+01
   1.6485767e+01
   1.6474998e+01
   1.6465514e+01
   1.6457380e+01
   1.6450658e+01
   1.6445408e+01
   1.6441682e+01
   1.6439517e+01
   1.6438932e+01
   1.6439932e+01
   1.6442511e+01
   1.6446661e+01
   1.6452361e+01
   1.6459577e+01
   1.6468261e+01
   1.6478355e+01
   1.6489788e+01
   1.6502486e+01
   1.6516362e+01
   1.6531325e+01
   1.6547273e+01
   1.6564096e+01
   1.6581680e+01
   1.6599917e+01
   1.6618693e+01
   1.6637889e+01
   1.6657388e+01
   1.6677069e+01
   1.6696817e+01
   1.6716517e+01
   1.6736054e+01
   1.6755321e+01
   1.6774219e+01
   1.6792662e+01
   1.6810570e+01
   1.6827865e+01
   1.6844469e+01
   1.6860315e+01
   1.6875346e+01
   1.6889516e+01
   1.6902789e+01
   1.6915136e+01
   1.6926534e+01
   1.6936968e+01
   1.6946428e+01
   1.6954919e+01
   1.6962449e+01
   1.6969030e+01
   1.6974678e+01
   1.6979414e+01
   1.6983259e+01
   1.6986241e+01
   1.6988391e+01
   1.6989740e+01
   1.6990322e+01
   1.6990166e+01
   1.6989303e+01
   1.6987759e+01
   1.6985560e+01
   1.6982727e+01
   1.6979292e+01
   1.6975279e+01
   1.6970707e+01
   1.6965589e+01
   1.6959939e+01
   1.6953766e+01
   1.6947079e+01
   1.6939883e+01
   1.6932183e+01
   1.6923985e+01
   1.6915288e+01
   1.6906093e+01
   1.6896403e+01
   1.6886216e+01
   1.6875537e+01
   1.6864373e+01
   1.6852729e+01
   1.6840615e+01
   1.6828042e+01
   1.6815030e+01
   1.6801602e+01
   1.6787786e+01
   1.6773612e+01
   1.6759117e+01
   1.6744341e+01
   1.6729328e+01
   1.6714132e+01
   1.6698813e+01
   1.6683436e+01
   1.6668071e+01
   1.6652788e+01
   1.6637665e+01
   1.6622782e+01
   1.6608220e+01
   1.6594061e+01
   1.6580394e+01
   1.6567303e+01
   1.6554875e+01
   1.6543192e+01
   1.6532332e+01
   1.6522377e+01
   1.6513400e+01
   1.6505471e+01
   1.6498653e+01
   1.6492999e+01
   1.6488559e+01
   1.6485377e+01
   1.6483488e+01
   1.6482920e+01
   1.6483688e+01
   1.6485798e+01
   1.6489246e+01
   1.6494015e+01
   1.6500080e+01
   1.6507408e+01
   1.6515955e+01
   1.6525668e+01
   1.6536483e+01
   1.6548333e+01
   1.6561139e+01
   1.6574814e+01
   1.6589269e+01
   1.6604411e+01
   1.6620146e+01
   1.6636372e+01
   1.6652984e+01
   1.6669880e+01
   1.6686953e+01
   1.6704104e+01
   1.6721234e+01
   1.6738242e+01
   1.6755032e+01
   1.6771511e+01
   1.6787591e+01
   1.6803196e+01
   1.6818254e+01
   1.6832698e+01
   1.6846471e+01
   1.6859520e+01
   1.6871802e+01
   1.6883281e+01
   1.6893933e+01
   1.6903737e+01
   1.6912681e+01
   1.6920762e+01
   1.6927983e+01
   1.6934350e+01
   1.6939872e+01
   1.6944568e+01
   1.6948461e+01
   1.6951577e+01
   1.6953947e+01
   1.6955603e+01
   1.6956575e+01
   1.6956898e+01
   1.6956607e+01
   1.6955738e+01
   1.6954326e+01
   1.6952405e+01
   1.6950002e+01
   1.6947145e+01
   1.6943862e+01
   1.6940176e+01
   1.6936111e+01
   1.6931687e+01
   1.6926917e+01
   1.6921814e+01
   1.6916388e+01
   1.6910645e+01
   1.6904592e+01
   1.6898230e+01
   1.6891561e+01
   1.6884589e+01
   1.6877314e+01
   1.6869736e+01
   1.6861854e+01
   1.6853669e+01
   1.6845183e+01
   1.6836404e+01
   1.6827337e+01
   1.6817995e+01
   1.6808390e+01
   1.6798538e+01
   1.6788459e+01
   1.6778178e+01
   1.6767725e+01
   1.6757136e+01
   1.6746446e+01
   1.6735694e+01
   1.6724924e+01
   1.6714186e+01
   1.6703536e+01
   1.6693032e+01
   1.6682733e+01
   1.6672699e+01
   1.6662995e+01
   1.6653686e+01
   1.6644835e+01
   1.6636507e+01
   1.6628763e+01
   1.6621664e+01
   1.6615272e+01
   1.6609640e+01
   1.6604823e+01
   1.6600866e+01
   1.6597808e+01
   1.6595685e+01
   1.6594528e+01
   1.6594360e+01
   1.6595196e+01
   1.6597037e+01
   1.6599881e+01
   1.6603718e+01
   1.6608532e+01
   1.6614296e+01
   1.6620974e+01
   1.6628517e+01
   1.6636875e+01
   1.6645992e+01
   1.6655804e+01
   1.6666240e+01
   1.6677229e+01
   1.6688691e+01
   1.6700546e+01
   1.6712709e+01
   1.6725094e+01
   1.6737612e+01
   1.6750170e+01
   1.6762681e+01
   1.6775058e+01
   1.6787220e+01
   1.6799086e+01
   1.6810576e+01
   1.6821617e+01
   1.6832146e+01
   1.6842105e+01
   1.6851445e+01
   1.6860119e+01
   1.6868088e+01
   1.6875320e+01
   1.6881794e+01
   1.6887496e+01
   1.6892416e+01
   1.6896549e+01
   1.6899899e+01
   1.6902474e+01
   1.6904289e+01
   1.6905363e+01
   1.6905723e+01
   1.6905399e+01
   1.6904424e+01
   1.6902837e+01
   1.6900680e+01
   1.6897995e+01
   1.6894822e+01
   1.6891204e+01
   1.6887183e+01
   1.6882804e+01
   1.6878105e+01
   1.6873123e+01
   1.6867888e+01
   1.6862429e+01
   1.6856773e+01
   1.6850946e+01
   1.6844968e+01
   1.6838854e+01
   1.6832618e+01
   1.6826270e+01
   1.6819818e+01
   1.6813265e+01
   1.6806611e+01
   1.6799855e+01
   1.6792990e+01
   1.6786012e+01
   1.6778913e+01
   1.6771683e+01
   1.6764313e+01
   1.6756795e+01
   1.6749122e+01
   1.6741288e+01
   1.6733288e+01
   1.6725120e+01
   1.6716785e+01
   1.6708287e+01
   1.6699638e+01
   1.6690852e+01
   1.6681949e+01
   1.6672951e+01
   1.6663886e+01
   1.6654784e+01
   1.6645682e+01
   1.6636616e+01
   1.6627632e+01
   1.6618777e+01
   1.6610103e+01
   1.6601664e+01
   1.6593515e+01
   1.6585714e+01
   1.6578315e+01
   1.6571379e+01
   1.6564964e+01
   1.6559126e+01
   1.6553916e+01
   1.6549386e+01
   1.6545583e+01
   1.6542551e+01
   1.6540327e+01
   1.6538941e+01
   1.6538418e+01
   1.6538776e+01
   1.6540024e+01
   1.6542164e+01
   1.6545191e+01
   1.6549093e+01
   1.6553852e+01
   1.6559438e+01
   1.6565819e+01
   1.6572952e+01
   1.6580788e+01
   1.6589270e+01
   1.6598338e+01
   1.6607924e+01
   1.6617962e+01
   1.6628377e+01
   1.6639089e+01
   1.6650019e+01
   1.6661086e+01
   1.6672211e+01
   1.6683315e+01
   1.6694317e+01
   1.6705143e+01
   1.6715721e+01
   1.6725983e+01
   1.6735868e+01
   1.6745319e+01
   1.6754284e+01
   1.6762716e+01
   1.6770578e+01
   1.6777837e+01
   1.6784469e+01
   1.6790458e+01
   1.6795790e+01
   1.6800460e+01
   1.6804473e+01
   1.6807839e+01
   1.6810576e+01
   1.6812702e+01
   1.6814243e+01
   1.6815230e+01
   1.6815702e+01
   1.6815700e+01
   1.6815265e+01
   1.6814441e+01
   1.6813275e+01
   1.6811813e+01
   1.6810101e+01
   1.6808185e+01
   1.6806105e+01
   1.6803902e+01
   1.6801614e+01
   1.6799276e+01
   1.6796920e+01
   1.6794572e+01
   1.6792254e+01
   1.6789980e+01
   1.6787767e+01
   1.6785625e+01
   1.6783559e+01
   1.6781568e+01
   1.6779646e+01
   1.6777784e+01
   1.6775970e+01
   1.6774192e+01
   1.6772428e+01
   1.6770658e+01
   1.6768857e+01
   1.6766999e+01
   1.6765060e+01
   1.6763014e+01
   1.6760838e+01
   1.6758505e+01
   1.6755997e+01
   1.6753295e+01
   1.6750387e+01
   1.6747261e+01
   1.6743911e+01
   1.6740335e+01
   1.6736533e+01
   1.6732512e+01
   1.6728286e+01
   1.6723871e+01
   1.6719284e+01
   1.6714551e+01
   1.6709700e+01
   1.6704767e+01
   1.6699789e+01
   1.6694803e+01
   1.6689852e+01
   1.6684977e+01
   1.6680227e+01
   1.6675646e+01
   1.6671282e+01
   1.6667178e+01
   1.6663376e+01
   1.6659917e+01
   1.6656840e+01
   1.6654179e+01
   1.6651961e+01
   1.6650209e+01
   1.6648939e+01
   1.6648165e+01
   1.6647894e+01
   1.6648129e+01
   1.6648863e+01
   1.6650084e+01
   1.6651779e+01
   1.6653928e+01
   1.6656510e+01
   1.6659498e+01
   1.6662859e+01
   1.6666559e+01
   1.6670561e+01
   1.6674825e+01
   1.6679309e+01
   1.6683969e+01
   1.6688759e+01
   1.6693636e+01
   1.6698558e+01
   1.6703483e+01
   1.6708368e+01
   1.6713173e+01
   1.6717861e+01
   1.6722397e+01
   1.6726753e+01
   1.6730906e+01
   1.6734832e+01
   1.6738516e+01
   1.6741942e+01
   1.6745101e+01
   1.6747981e+01
   1.6750572e+01
   1.6752864e+01
   1.6754846e+01
   1.6756510e+01
   1.6757848e+01
   1.6758855e+01
   1.6759528e+01
   1.6759865e+01
