# Supplementary material for: Dataset on meteorological forcing mechanisms impacting marine circulation and oceanographic variables in the northern part of the Veracruz reef system
Source: Data Brief. 2023 Oct 8;51:109637. doi: 10.1016/j.dib.2023.109637 (PMC10577050; doi:10.1016/j.dib.2023.109637)
Supplement: Supplementary file 1 [file mmc1.zip › OCEANOGRAPHIC_DATA/SEA_LEVEL_WATER/FILTERED/fnmsacr.txt]

  -5.6239514e-02
  -5.6593819e-02
  -5.7295833e-02
  -5.8326806e-02
  -5.9658056e-02
  -6.1254306e-02
  -6.3073750e-02
  -6.5064097e-02
  -6.7166875e-02
  -6.9318264e-02
  -7.1450972e-02
  -7.3493542e-02
  -7.5370347e-02
  -7.7004236e-02
  -7.8319792e-02
  -7.9246389e-02
  -7.9720278e-02
  -7.9682361e-02
  -7.9079931e-02
  -7.7868681e-02
  -7.6014583e-02
  -7.3490833e-02
  -7.0278333e-02
  -6.6367014e-02
  -6.1759514e-02
  -5.6468333e-02
  -5.0512500e-02
  -4.3920417e-02
  -3.6730694e-02
  -2.8988750e-02
  -2.0745903e-02
  -1.2061389e-02
  -3.0012500e-03
   6.3651389e-03
   1.5962778e-02
   2.5716250e-02
   3.5547153e-02
   4.5376181e-02
   5.5123194e-02
   6.4710833e-02
   7.4065903e-02
   8.3120069e-02
   9.1808750e-02
   1.0007493e-01
   1.0787042e-01
   1.1515299e-01
   1.2188569e-01
   1.2803785e-01
   1.3358819e-01
   1.3852458e-01
   1.4284222e-01
   1.4654208e-01
   1.4963382e-01
   1.5213299e-01
   1.5406153e-01
   1.5544514e-01
   1.5631625e-01
   1.5671021e-01
   1.5666861e-01
   1.5623340e-01
   1.5544757e-01
   1.5435396e-01
   1.5299736e-01
   1.5142354e-01
   1.4967444e-01
   1.4778910e-01
   1.4580410e-01
   1.4375062e-01
   1.4165229e-01
   1.3952729e-01
   1.3738937e-01
   1.3525007e-01
   1.3311444e-01
   1.3098187e-01
   1.2884410e-01
   1.2668924e-01
   1.2450028e-01
   1.2225604e-01
   1.1993069e-01
   1.1749500e-01
   1.1491792e-01
   1.1216444e-01
   1.0919639e-01
   1.0597514e-01
   1.0246417e-01
   9.8629236e-02
   9.4439167e-02
   8.9860625e-02
   8.4866597e-02
   7.9435139e-02
   7.3548611e-02
   6.7197431e-02
   6.0379653e-02
   5.3103125e-02
   4.5383125e-02
   3.7240764e-02
   2.8703056e-02
   1.9806528e-02
   1.0595069e-02
   1.1227778e-03
  -8.5522222e-03
  -1.8362917e-02
  -2.8238750e-02
  -3.8102153e-02
  -4.7874375e-02
  -5.7471597e-02
  -6.6805278e-02
  -7.5784722e-02
  -8.4319861e-02
  -9.2322917e-02
  -9.9711736e-02
  -1.0640382e-01
  -1.1231979e-01
  -1.1738743e-01
  -1.2153972e-01
  -1.2471924e-01
  -1.2687688e-01
  -1.2797403e-01
  -1.2798188e-01
  -1.2688340e-01
  -1.2466938e-01
  -1.2134465e-01
  -1.1692181e-01
  -1.1142785e-01
  -1.0489868e-01
  -9.7382569e-02
  -8.8936806e-02
  -7.9627083e-02
  -6.9525278e-02
  -5.8709931e-02
  -4.7267986e-02
  -3.5292986e-02
  -2.2883194e-02
  -1.0140069e-02
   2.8370139e-03
   1.5947292e-02
   2.9087569e-02
   4.2156319e-02
   5.5054583e-02
   6.7688264e-02
   7.9970000e-02
   9.1815278e-02
   1.0314708e-01
   1.1389653e-01
   1.2400222e-01
   1.3341347e-01
   1.4208778e-01
   1.4999125e-01
   1.5709910e-01
   1.6339493e-01
   1.6887319e-01
   1.7353521e-01
   1.7738833e-01
   1.8044847e-01
   1.8273701e-01
   1.8428292e-01
   1.8511917e-01
   1.8528569e-01
   1.8482271e-01
   1.8377250e-01
   1.8217951e-01
   1.8009049e-01
   1.7755222e-01
   1.7460979e-01
   1.7130375e-01
   1.6767403e-01
   1.6375750e-01
   1.5958826e-01
   1.5519493e-01
   1.5060146e-01
   1.4582389e-01
   1.4087396e-01
   1.3575840e-01
   1.3047944e-01
   1.2503278e-01
   1.1940958e-01
   1.1359799e-01
   1.0758049e-01
   1.0133535e-01
   9.4838056e-02
   8.8063819e-02
   8.0984653e-02
   7.3572847e-02
   6.5802361e-02
   5.7648819e-02
   4.9091181e-02
   4.0109583e-02
   3.0689514e-02
   2.0822361e-02
   1.0506319e-02
  -2.5416667e-04
  -1.1449653e-02
  -2.3062014e-02
  -3.5065972e-02
  -4.7426667e-02
  -6.0100764e-02
  -7.3036944e-02
  -8.6177569e-02
  -9.9455833e-02
  -1.1279910e-01
  -1.2612910e-01
  -1.3936194e-01
  -1.5240583e-01
  -1.6516576e-01
  -1.7754389e-01
  -1.8944097e-01
  -2.0075493e-01
  -2.1138507e-01
  -2.2123236e-01
  -2.3020424e-01
  -2.3821028e-01
  -2.4516639e-01
  -2.5099465e-01
  -2.5562639e-01
  -2.5900313e-01
  -2.6107465e-01
  -2.6180167e-01
  -2.6115785e-01
  -2.5912757e-01
  -2.5570951e-01
  -2.5091500e-01
  -2.4476618e-01
  -2.3729757e-01
  -2.2855486e-01
  -2.1859375e-01
  -2.0748146e-01
  -1.9529597e-01
  -1.8212535e-01
  -1.6806611e-01
  -1.5321938e-01
  -1.3769618e-01
  -1.2161257e-01
  -1.0508889e-01
  -8.8244375e-02
  -7.1198611e-02
  -5.4072222e-02
  -3.6984653e-02
  -2.0052222e-02
  -3.3852778e-03
   1.2910417e-02
   2.8734375e-02
   4.3993819e-02
   5.8603472e-02
   7.2487431e-02
   8.5581181e-02
   9.7829306e-02
   1.0918389e-01
   1.1960715e-01
   1.2906889e-01
   1.3755021e-01
   1.4504076e-01
   1.5154153e-01
   1.5706111e-01
   1.6161229e-01
   1.6521632e-01
   1.6790340e-01
   1.6970840e-01
   1.7067035e-01
   1.7082778e-01
   1.7022569e-01
   1.6890910e-01
   1.6692431e-01
   1.6431535e-01
   1.6112556e-01
   1.5739625e-01
   1.5316771e-01
   1.4847687e-01
   1.4335882e-01
   1.3784028e-01
   1.3194361e-01
   1.2568625e-01
   1.1908104e-01
   1.1213708e-01
   1.0485868e-01
   9.7245903e-02
   8.9292847e-02
   8.0989028e-02
   7.2324167e-02
   6.3287222e-02
   5.3862083e-02
   4.4034167e-02
   3.3785972e-02
   2.3103681e-02
   1.1972361e-02
   3.8020833e-04
  -1.1680139e-02
  -2.4210625e-02
  -3.7210139e-02
  -5.0670069e-02
  -6.4575278e-02
  -7.8904583e-02
  -9.3629931e-02
  -1.0871528e-01
  -1.2411618e-01
  -1.3977771e-01
  -1.5563778e-01
  -1.7162472e-01
  -1.8766229e-01
  -2.0366590e-01
  -2.1954694e-01
  -2.3520778e-01
  -2.5054965e-01
  -2.6547063e-01
  -2.7986667e-01
  -2.9363194e-01
  -3.0666125e-01
  -3.1884757e-01
  -3.3008743e-01
  -3.4027722e-01
  -3.4932222e-01
  -3.5713465e-01
  -3.6363021e-01
  -3.6873396e-01
  -3.7238132e-01
  -3.7451708e-01
  -3.7509903e-01
  -3.7409465e-01
  -3.7148451e-01
  -3.6726326e-01
  -3.6143806e-01
  -3.5403028e-01
  -3.4507396e-01
  -3.3461688e-01
  -3.2271785e-01
  -3.0944729e-01
  -2.9488438e-01
  -2.7911875e-01
  -2.6224861e-01
  -2.4438104e-01
  -2.2562694e-01
  -2.0610542e-01
  -1.8593917e-01
  -1.6525847e-01
  -1.4419313e-01
  -1.2287188e-01
  -1.0142340e-01
  -7.9974514e-02
  -5.8649514e-02
  -3.7570903e-02
  -1.6855556e-02
   3.3870139e-03
   2.3056042e-02
   4.2059583e-02
   6.0315417e-02
   7.7746875e-02
   9.4289306e-02
   1.0988854e-01
   1.2450201e-01
   1.3809431e-01
   1.5063972e-01
   1.6212028e-01
   1.7253021e-01
   1.8187042e-01
   1.9014875e-01
   1.9737611e-01
   2.0357056e-01
   2.0875785e-01
   2.1297299e-01
   2.1625222e-01
   2.1863347e-01
   2.2015389e-01
   2.2085090e-01
   2.2076653e-01
   2.1994319e-01
   2.1842167e-01
   2.1623792e-01
   2.1342319e-01
   2.1000319e-01
   2.0600368e-01
   2.0144625e-01
   1.9634660e-01
   1.9071778e-01
   1.8456889e-01
   1.7790389e-01
   1.7072382e-01
   1.6302361e-01
   1.5479465e-01
   1.4602590e-01
   1.3670924e-01
   1.2683819e-01
   1.1640528e-01
   1.0539722e-01
   9.3801181e-02
   8.1605486e-02
   6.8805694e-02
   5.5405972e-02
   4.1413472e-02
   2.6840903e-02
   1.1705000e-02
  -3.9688194e-03
  -2.0146111e-02
  -3.6784444e-02
  -5.3833056e-02
  -7.1233611e-02
  -8.8918333e-02
  -1.0681375e-01
  -1.2484215e-01
  -1.4291632e-01
  -1.6094035e-01
  -1.7881403e-01
  -1.9642986e-01
  -2.1367618e-01
  -2.3043722e-01
  -2.4659972e-01
  -2.6205146e-01
  -2.7668028e-01
  -2.9036972e-01
  -3.0300465e-01
  -3.1447382e-01
  -3.2467653e-01
  -3.3352229e-01
  -3.4092875e-01
  -3.4682111e-01
  -3.5113451e-01
  -3.5381694e-01
  -3.5482556e-01
  -3.5413035e-01
  -3.5171493e-01
  -3.4757882e-01
  -3.4173625e-01
  -3.3420868e-01
  -3.2503243e-01
  -3.1425951e-01
  -3.0195222e-01
  -2.8818368e-01
  -2.7303625e-01
  -2.5660604e-01
  -2.3900021e-01
  -2.2032854e-01
  -2.0070590e-01
  -1.8025479e-01
  -1.5910549e-01
  -1.3739472e-01
  -1.1525993e-01
  -9.2833681e-02
  -7.0248750e-02
  -4.7634653e-02
  -2.5120139e-02
  -2.8257639e-03
   1.9130903e-02
   4.0635347e-02
   6.1581736e-02
   8.1876250e-02
   1.0143681e-01
   1.2018743e-01
   1.3805965e-01
   1.5499917e-01
   1.7096153e-01
   1.8590903e-01
   1.9981076e-01
   2.1264681e-01
   2.2441424e-01
   2.3511562e-01
   2.4476236e-01
   2.5336944e-01
   2.6096493e-01
   2.6758493e-01
   2.7327486e-01
   2.7808292e-01
   2.8206403e-01
   2.8527507e-01
   2.8777778e-01
   2.8963319e-01
   2.9090556e-01
   2.9166583e-01
   2.9198396e-01
   2.9192639e-01
   2.9155500e-01
   2.9093208e-01
   2.9012229e-01
   2.8918187e-01
   2.8816222e-01
   2.8711465e-01
   2.8608910e-01
   2.8513174e-01
   2.8427694e-01
   2.8355361e-01
   2.8298583e-01
   2.8259549e-01
   2.8239646e-01
