# Supplementary material for: Dataset on meteorological forcing mechanisms impacting marine circulation and oceanographic variables in the northern part of the Veracruz reef system
Source: Data Brief. 2023 Oct 8;51:109637. doi: 10.1016/j.dib.2023.109637 (PMC10577050; doi:10.1016/j.dib.2023.109637)
Supplement: Supplementary file 1 [file mmc1.zip › OCEANOGRAPHIC_DATA/SEA_LEVEL_WATER/FILTERED/fnmsacr2.txt]

  -1.1585243e-01
  -1.1731056e-01
  -1.2021632e-01
  -1.2454806e-01
  -1.3027806e-01
  -1.3736944e-01
  -1.4577986e-01
  -1.5545771e-01
  -1.6634000e-01
  -1.7835056e-01
  -1.9139903e-01
  -2.0538285e-01
  -2.2019951e-01
  -2.3573743e-01
  -2.5188083e-01
  -2.6850576e-01
  -2.8548076e-01
  -3.0267611e-01
  -3.1995792e-01
  -3.3718917e-01
  -3.5423208e-01
  -3.7095056e-01
  -3.8720562e-01
  -4.0285785e-01
  -4.1776799e-01
  -4.3180194e-01
  -4.4482743e-01
  -4.5672306e-01
  -4.6737201e-01
  -4.7666660e-01
  -4.8450306e-01
  -4.9078236e-01
  -4.9541778e-01
  -4.9834049e-01
  -4.9949771e-01
  -4.9885333e-01
  -4.9638354e-01
  -4.9207778e-01
  -4.8593868e-01
  -4.7797326e-01
  -4.6820597e-01
  -4.5667000e-01
  -4.4341556e-01
  -4.2850965e-01
  -4.1202785e-01
  -3.9405639e-01
  -3.7469035e-01
  -3.5403618e-01
  -3.3221028e-01
  -3.0933007e-01
  -2.8552451e-01
  -2.6092465e-01
  -2.3566292e-01
  -2.0987535e-01
  -1.8370062e-01
  -1.5728153e-01
  -1.3076410e-01
  -1.0428062e-01
  -7.7957292e-02
  -5.1916181e-02
  -2.6272292e-02
  -1.1292361e-03
   2.3419028e-02
   4.7272778e-02
   7.0339653e-02
   9.2531528e-02
   1.1377319e-01
   1.3400778e-01
   1.5318576e-01
   1.7126931e-01
   1.8822889e-01
   2.0403979e-01
   2.1869049e-01
   2.3217174e-01
   2.4447882e-01
   2.5561694e-01
   2.6559562e-01
   2.7442736e-01
   2.8213458e-01
   2.8874646e-01
   2.9430153e-01
   2.9882951e-01
   3.0235125e-01
   3.0489306e-01
   3.0648757e-01
   3.0716382e-01
   3.0694396e-01
   3.0585271e-01
   3.0391986e-01
   3.0117625e-01
   2.9765069e-01
   2.9336174e-01
   2.8831917e-01
   2.8253000e-01
   2.7599479e-01
   2.6872285e-01
   2.6072028e-01
   2.5198681e-01
   2.4252875e-01
   2.3235160e-01
   2.2145868e-01
   2.0986306e-01
   1.9757701e-01
   1.8460868e-01
   1.7096403e-01
   1.5665389e-01
   1.4171049e-01
   1.2617069e-01
   1.1006861e-01
   9.3435903e-02
   7.6313056e-02
   5.8753958e-02
   4.0816806e-02
   2.2566319e-02
   4.0688194e-03
  -1.4602222e-02
  -3.3361806e-02
  -5.2117500e-02
  -7.0768056e-02
  -8.9213194e-02
  -1.0735590e-01
  -1.2509014e-01
  -1.4230826e-01
  -1.5890625e-01
  -1.7477479e-01
  -1.8981007e-01
  -2.0391792e-01
  -2.1700618e-01
  -2.2898090e-01
  -2.3975014e-01
  -2.4923451e-01
  -2.5736785e-01
  -2.6408979e-01
  -2.6933986e-01
  -2.7306625e-01
  -2.7523104e-01
  -2.7581611e-01
  -2.7481667e-01
  -2.7223681e-01
  -2.6808729e-01
  -2.6238743e-01
  -2.5517111e-01
  -2.4648687e-01
  -2.3639347e-01
  -2.2496014e-01
  -2.1226222e-01
  -1.9838646e-01
  -1.8342375e-01
  -1.6747486e-01
  -1.5065250e-01
  -1.3306778e-01
  -1.1483083e-01
  -9.6055000e-02
  -7.6859028e-02
  -5.7360625e-02
  -3.7679306e-02
  -1.7931181e-02
   1.7682639e-03
   2.1305833e-02
   4.0572292e-02
   5.9470625e-02
   7.7913611e-02
   9.5821528e-02
   1.1311687e-01
   1.2972111e-01
   1.4556660e-01
   1.6059778e-01
   1.7476764e-01
   1.8804063e-01
   2.0038743e-01
   2.1178535e-01
   2.2221931e-01
   2.3168007e-01
   2.4017056e-01
   2.4770049e-01
   2.5428215e-01
   2.5992993e-01
   2.6466618e-01
   2.6851104e-01
   2.7149306e-01
   2.7364292e-01
   2.7499194e-01
   2.7557354e-01
   2.7541785e-01
   2.7455507e-01
   2.7301097e-01
   2.7081125e-01
   2.6797903e-01
   2.6454389e-01
   2.6053083e-01
   2.5595854e-01
   2.5084097e-01
   2.4519076e-01
   2.3901729e-01
   2.3233035e-01
   2.2513493e-01
   2.1743521e-01
   2.0923639e-01
   2.0053951e-01
   1.9134493e-01
   1.8165479e-01
   1.7146778e-01
   1.6078882e-01
   1.4962521e-01
   1.3798097e-01
   1.2586667e-01
   1.1329396e-01
   1.0028188e-01
   8.6853750e-02
   7.3037778e-02
   5.8863750e-02
   4.4368889e-02
   2.9592500e-02
   1.4579931e-02
  -6.1618056e-04
  -1.5935347e-02
  -3.1312292e-02
  -4.6677569e-02
  -6.1959931e-02
  -7.7083472e-02
  -9.1966389e-02
  -1.0652854e-01
  -1.2068687e-01
  -1.3435403e-01
  -1.4744556e-01
  -1.5987347e-01
  -1.7155646e-01
  -1.8241618e-01
  -1.9237132e-01
  -2.0134792e-01
  -2.0927722e-01
  -2.1609514e-01
  -2.2174889e-01
  -2.2618896e-01
  -2.2937139e-01
  -2.3125993e-01
  -2.3182854e-01
  -2.3106014e-01
  -2.2894986e-01
  -2.2550250e-01
  -2.2073333e-01
  -2.1466812e-01
  -2.0734056e-01
  -1.9879312e-01
  -1.8908056e-01
  -1.7826507e-01
  -1.6641500e-01
  -1.5360965e-01
  -1.3993444e-01
  -1.2547965e-01
  -1.1033736e-01
  -9.4602222e-02
  -7.8376181e-02
  -6.1763958e-02
  -4.4868750e-02
  -2.7795694e-02
  -1.0644444e-02
   6.4853472e-03
   2.3493889e-02
   4.0283611e-02
   5.6762569e-02
   7.2842986e-02
   8.8447778e-02
   1.0350542e-01
   1.1795014e-01
   1.3172306e-01
   1.4477215e-01
   1.5705347e-01
   1.6853285e-01
   1.7918458e-01
   1.8898861e-01
   1.9793292e-01
   2.0601417e-01
   2.1323431e-01
   2.1960125e-01
   2.2512417e-01
   2.2982014e-01
   2.3371271e-01
   2.3682875e-01
   2.3919889e-01
   2.4085458e-01
   2.4182667e-01
   2.4214958e-01
   2.4185847e-01
   2.4098924e-01
   2.3957764e-01
   2.3765625e-01
   2.3525361e-01
   2.3239715e-01
   2.2911340e-01
   2.2542750e-01
   2.2136271e-01
   2.1693826e-01
   2.1216875e-01
   2.0706604e-01
   2.0163938e-01
   1.9589701e-01
   1.8984361e-01
   1.8348125e-01
   1.7681264e-01
   1.6984042e-01
   1.6256528e-01
   1.5498729e-01
   1.4710542e-01
   1.3892028e-01
   1.3043514e-01
   1.2165535e-01
   1.1258910e-01
   1.0324688e-01
   9.3642014e-02
   8.3790139e-02
   7.3710694e-02
   6.3429375e-02
   5.2977014e-02
   4.2387917e-02
   3.1697986e-02
   2.0945625e-02
   1.0175417e-02
  -5.6250000e-04
  -1.1212014e-02
  -2.1715903e-02
  -3.2015556e-02
  -4.2049722e-02
  -5.1753472e-02
  -6.1062431e-02
  -6.9912778e-02
  -7.8241667e-02
  -8.5985694e-02
  -9.3083889e-02
  -9.9476667e-02
  -1.0510799e-01
  -1.0992528e-01
  -1.1388243e-01
  -1.1694000e-01
  -1.1906319e-01
  -1.2022062e-01
  -1.2038806e-01
  -1.1955257e-01
  -1.1771111e-01
  -1.1486743e-01
  -1.1103056e-01
  -1.0621660e-01
  -1.0045208e-01
  -9.3774444e-02
  -8.6231042e-02
  -7.7873264e-02
  -6.8756597e-02
  -5.8944722e-02
  -4.8507917e-02
  -3.7519722e-02
  -2.6057361e-02
  -1.4202431e-02
  -2.0390972e-03
   1.0345903e-02
   2.2863403e-02
   3.5422153e-02
   4.7932639e-02
   6.0309653e-02
   7.2471389e-02
   8.4337431e-02
   9.5827778e-02
   1.0686896e-01
   1.1739736e-01
   1.2735674e-01
   1.3669646e-01
   1.4537090e-01
   1.5333993e-01
   1.6057167e-01
   1.6704563e-01
   1.7274792e-01
   1.7766778e-01
   1.8180104e-01
   1.8515083e-01
   1.8772597e-01
   1.8954042e-01
   1.9061479e-01
   1.9097521e-01
   1.9065069e-01
   1.8967549e-01
   1.8808847e-01
   1.8593146e-01
   1.8324646e-01
   1.8007410e-01
   1.7645583e-01
   1.7243507e-01
   1.6805576e-01
   1.6335701e-01
   1.5837444e-01
   1.5313958e-01
   1.4768069e-01
   1.4202507e-01
   1.3619806e-01
   1.3021965e-01
   1.2410542e-01
   1.1786931e-01
   1.1152201e-01
   1.0507021e-01
   9.8516806e-02
   9.1862847e-02
   8.5106389e-02
   7.8241806e-02
   7.1263681e-02
   6.4164583e-02
   5.6934861e-02
   4.9565208e-02
   4.2047153e-02
   3.4373889e-02
   2.6539931e-02
   1.8540069e-02
   1.0371736e-02
   2.0363194e-03
  -6.4607639e-03
  -1.5109792e-02
  -2.3895972e-02
  -3.2799514e-02
  -4.1797361e-02
  -5.0862708e-02
  -5.9963819e-02
  -6.9066736e-02
  -7.8132153e-02
  -8.7116667e-02
  -9.5971528e-02
  -1.0464514e-01
  -1.1308410e-01
  -1.2123285e-01
  -1.2903472e-01
  -1.3643354e-01
  -1.4336958e-01
  -1.4978437e-01
  -1.5562271e-01
  -1.6083194e-01
  -1.6536243e-01
  -1.6916535e-01
  -1.7219722e-01
  -1.7442125e-01
  -1.7580736e-01
  -1.7633007e-01
  -1.7597243e-01
  -1.7472444e-01
  -1.7258444e-01
  -1.6955701e-01
  -1.6565486e-01
  -1.6089660e-01
  -1.5531028e-01
  -1.4892931e-01
  -1.4179590e-01
  -1.3395993e-01
  -1.2547785e-01
  -1.1641069e-01
  -1.0682444e-01
  -9.6786667e-02
  -8.6371458e-02
  -7.5658889e-02
  -6.4729236e-02
  -5.3662500e-02
  -4.2537153e-02
  -3.1433611e-02
  -2.0431319e-02
  -9.6056250e-03
   9.7229167e-04
   1.1234931e-02
   2.1120069e-02
   3.0570833e-02
   3.9535347e-02
   4.7967986e-02
   5.5829444e-02
   6.3088472e-02
   6.9721181e-02
   7.5709722e-02
   8.1041389e-02
   8.5711806e-02
   8.9724514e-02
   9.3090903e-02
   9.5827500e-02
   9.7954167e-02
   9.9494792e-02
   1.0048188e-01
   1.0095375e-01
   1.0095139e-01
   1.0051639e-01
   9.9692847e-02
   9.8526806e-02
   9.7064861e-02
   9.5353194e-02
   9.3436250e-02
   9.1356736e-02
   8.9154028e-02
   8.6865972e-02
   8.4528125e-02
   8.2172083e-02
   7.9823889e-02
   7.7505278e-02
   7.5232222e-02
   7.3019167e-02
   7.0876667e-02
   6.8810694e-02
   6.6820000e-02
   6.4898194e-02
   6.3035694e-02
   6.1222083e-02
   5.9443333e-02
   5.7680139e-02
   5.5909931e-02
   5.4108403e-02
   5.2250764e-02
   5.0311667e-02
   4.8266181e-02
   4.6089375e-02
   4.3757153e-02
   4.1248681e-02
   3.8546667e-02
   3.5638333e-02
   3.2512639e-02
   2.9163194e-02
   2.5586528e-02
   2.1784375e-02
   1.7763750e-02
   1.3537917e-02
   9.1223611e-03
   4.5361111e-03
  -1.9722222e-04
  -5.0477778e-03
  -9.9809722e-03
  -1.4959514e-02
  -1.9945069e-02
  -2.4896736e-02
  -2.9770833e-02
  -3.4521736e-02
  -3.9102222e-02
  -4.3466181e-02
  -4.7570347e-02
  -5.1372431e-02
  -5.4831111e-02
  -5.7908056e-02
  -6.0569653e-02
  -6.2787639e-02
  -6.4539514e-02
  -6.5808889e-02
  -6.6583056e-02
  -6.6853819e-02
  -6.6619097e-02
  -6.5885556e-02
  -6.4664097e-02
  -6.2969722e-02
  -6.0820278e-02
  -5.8238125e-02
  -5.5250486e-02
  -5.1889514e-02
  -4.8189583e-02
  -4.4187639e-02
  -3.9923472e-02
  -3.5439097e-02
  -3.0779375e-02
  -2.5989375e-02
  -2.1112153e-02
  -1.6190000e-02
  -1.1265278e-02
  -6.3803472e-03
  -1.5751389e-03
   3.1123611e-03
   7.6485417e-03
   1.2004722e-02
   1.6157361e-02
   2.0083958e-02
   2.3767569e-02
   2.7194097e-02
   3.0352708e-02
   3.3232361e-02
   3.5823611e-02
   3.8115556e-02
   4.0097708e-02
   4.1761458e-02
   4.3099792e-02
   4.4106944e-02
   4.4779653e-02
   4.5116250e-02
