# Supplementary material for: Dataset on meteorological forcing mechanisms impacting marine circulation and oceanographic variables in the northern part of the Veracruz reef system
Source: Data Brief. 2023 Oct 8;51:109637. doi: 10.1016/j.dib.2023.109637 (PMC10577050; doi:10.1016/j.dib.2023.109637)
Supplement: Supplementary file 1 [file mmc1.zip › OCEANOGRAPHIC_DATA/SEA_LEVEL_WATER/FILTERED/fnmver.txt]

  -3.9299236e-02
  -3.9710833e-02
  -4.0524167e-02
  -4.1719583e-02
  -4.3267778e-02
  -4.5131319e-02
  -4.7266181e-02
  -4.9620347e-02
  -5.2133333e-02
  -5.4739375e-02
  -5.7367361e-02
  -5.9942847e-02
  -6.2387222e-02
  -6.4618889e-02
  -6.6559097e-02
  -6.8134167e-02
  -6.9275903e-02
  -6.9921389e-02
  -7.0012639e-02
  -6.9499861e-02
  -6.8343194e-02
  -6.6510833e-02
  -6.3977708e-02
  -6.0728958e-02
  -5.6760069e-02
  -5.2076944e-02
  -4.6695139e-02
  -4.0638958e-02
  -3.3941181e-02
  -2.6644236e-02
  -1.8797361e-02
  -1.0456111e-02
  -1.6822222e-03
   7.4558333e-03
   1.6884514e-02
   2.6526319e-02
   3.6302778e-02
   4.6132639e-02
   5.5935556e-02
   6.5632500e-02
   7.5148542e-02
   8.4411875e-02
   9.3354653e-02
   1.0191410e-01
   1.1003507e-01
   1.1767083e-01
   1.2477986e-01
   1.3132674e-01
   1.3728444e-01
   1.4263451e-01
   1.4736618e-01
   1.5147569e-01
   1.5496667e-01
   1.5785007e-01
   1.6014306e-01
   1.6186903e-01
   1.6305528e-01
   1.6373521e-01
   1.6394639e-01
   1.6373083e-01
   1.6313125e-01
   1.6219146e-01
   1.6095576e-01
   1.5946861e-01
   1.5777424e-01
   1.5591403e-01
   1.5392722e-01
   1.5184868e-01
   1.4970799e-01
   1.4752771e-01
   1.4532535e-01
   1.4311417e-01
   1.4090403e-01
   1.3869868e-01
   1.3649611e-01
   1.3428708e-01
   1.3205715e-01
   1.2978812e-01
   1.2745799e-01
   1.2504049e-01
   1.2250556e-01
   1.1982069e-01
   1.1694931e-01
   1.1385368e-01
   1.1049597e-01
   1.0684014e-01
   1.0285229e-01
   9.8500972e-02
   9.3755069e-02
   8.8588819e-02
   8.2979931e-02
   7.6912917e-02
   7.0380556e-02
   6.3382917e-02
   5.5929444e-02
   4.8037292e-02
   3.9729306e-02
   3.1033542e-02
   2.1988056e-02
   1.2640347e-02
   3.0467361e-03
  -6.7311111e-03
  -1.6625417e-02
  -2.6564167e-02
  -3.6469583e-02
  -4.6261111e-02
  -5.5852500e-02
  -6.5154375e-02
  -7.4076875e-02
  -8.2530486e-02
  -9.0429028e-02
  -9.7689444e-02
  -1.0423049e-01
  -1.0997458e-01
  -1.1484986e-01
  -1.1879049e-01
  -1.2174146e-01
  -1.2365611e-01
  -1.2449819e-01
  -1.2424208e-01
  -1.2287389e-01
  -1.2038681e-01
  -1.1678653e-01
  -1.1209125e-01
  -1.0633125e-01
  -9.9546319e-02
  -9.1786944e-02
  -8.3113056e-02
  -7.3592014e-02
  -6.3298333e-02
  -5.2313264e-02
  -4.0726667e-02
  -2.8633194e-02
  -1.6132153e-02
  -3.3247222e-03
   9.6881250e-03
   2.2804167e-02
   3.5920486e-02
   4.8935903e-02
   6.1751319e-02
   7.4273819e-02
   8.6416389e-02
   9.8096389e-02
   1.0923882e-01
   1.1977694e-01
   1.2965257e-01
   1.3881535e-01
   1.4722681e-01
   1.5485687e-01
   1.6168285e-01
   1.6769104e-01
   1.7287771e-01
   1.7724618e-01
   1.8080722e-01
   1.8357847e-01
   1.8558396e-01
   1.8685424e-01
   1.8742382e-01
   1.8733264e-01
   1.8662153e-01
   1.8533431e-01
   1.8351611e-01
   1.8121333e-01
   1.7847229e-01
   1.7533785e-01
   1.7185104e-01
   1.6805139e-01
   1.6397535e-01
   1.5965604e-01
   1.5512000e-01
   1.5038917e-01
   1.4547785e-01
   1.4039500e-01
   1.3514604e-01
   1.2973097e-01
   1.2414486e-01
   1.1837826e-01
   1.1241771e-01
   1.0624403e-01
   9.9834931e-02
   9.3165208e-02
   8.6210208e-02
   7.8943333e-02
   7.1338542e-02
   6.3371042e-02
   5.5017361e-02
   4.6257292e-02
   3.7073611e-02
   2.7453125e-02
   1.7388611e-02
   6.8796528e-03
  -4.0680556e-03
  -1.5442917e-02
  -2.7223889e-02
  -3.9381319e-02
  -5.1878194e-02
  -6.4668333e-02
  -7.7698958e-02
  -9.0909444e-02
  -1.0423076e-01
  -1.1758910e-01
  -1.3090507e-01
  -1.4409236e-01
  -1.5705833e-01
  -1.6970646e-01
  -1.8193896e-01
  -1.9365750e-01
  -2.0476160e-01
  -2.1515222e-01
  -2.2473229e-01
  -2.3340868e-01
  -2.4109340e-01
  -2.4770368e-01
  -2.5316340e-01
  -2.5740632e-01
  -2.6037667e-01
  -2.6202708e-01
  -2.6232236e-01
  -2.6124014e-01
  -2.5876833e-01
  -2.5490826e-01
  -2.4967278e-01
  -2.4308632e-01
  -2.3518674e-01
  -2.2602236e-01
  -2.1565236e-01
  -2.0414736e-01
  -1.9158861e-01
  -1.7806743e-01
  -1.6368229e-01
  -1.4853667e-01
  -1.3274201e-01
  -1.1641569e-01
  -9.9677569e-02
  -8.2648819e-02
  -6.5450625e-02
  -4.8204375e-02
  -3.1030417e-02
  -1.4044931e-02
   2.6431250e-03
   1.8929653e-02
   3.4715347e-02
   4.9908542e-02
   6.4425764e-02
   7.8192431e-02
   9.1144861e-02
   1.0322847e-01
   1.1439646e-01
   1.2461250e-01
   1.3384979e-01
   1.4209278e-01
   1.4933562e-01
   1.5558243e-01
   1.6084424e-01
   1.6513701e-01
   1.6848417e-01
   1.7091667e-01
   1.7247090e-01
   1.7318639e-01
   1.7310549e-01
   1.7227375e-01
   1.7073806e-01
   1.6854569e-01
   1.6574062e-01
   1.6236479e-01
   1.5845979e-01
   1.5406590e-01
   1.4922049e-01
   1.4395736e-01
   1.3830285e-01
   1.3227743e-01
   1.2589729e-01
   1.1917431e-01
   1.1211590e-01
   1.0472382e-01
   9.6994097e-02
   8.8917639e-02
   8.0482083e-02
   7.1675208e-02
   6.2483542e-02
   5.2892708e-02
   4.2886528e-02
   3.2448056e-02
   2.1561528e-02
   1.0212153e-02
  -1.6115972e-03
  -1.3916250e-02
  -2.6703472e-02
  -3.9969167e-02
  -5.3702778e-02
  -6.7887986e-02
  -8.2501736e-02
  -9.7514653e-02
  -1.1288951e-01
  -1.2857861e-01
  -1.4452313e-01
  -1.6065722e-01
  -1.7690722e-01
  -1.9319326e-01
  -2.0942778e-01
  -2.2551736e-01
  -2.4136243e-01
  -2.5686146e-01
  -2.7191063e-01
  -2.8640507e-01
  -3.0023861e-01
  -3.1330403e-01
  -3.2549389e-01
  -3.3670340e-01
  -3.4682979e-01
  -3.5577917e-01
  -3.6346361e-01
  -3.6980181e-01
  -3.7472083e-01
  -3.7815722e-01
  -3.8005931e-01
  -3.8038625e-01
  -3.7910701e-01
  -3.7620458e-01
  -3.7167701e-01
  -3.6553507e-01
  -3.5780313e-01
  -3.4851840e-01
  -3.3773167e-01
  -3.2550486e-01
  -3.1191076e-01
  -2.9703111e-01
  -2.8095764e-01
  -2.6379146e-01
  -2.4564076e-01
  -2.2661958e-01
  -2.0684819e-01
  -1.8645201e-01
  -1.6556153e-01
  -1.4430757e-01
  -1.2281882e-01
  -1.0122257e-01
  -7.9644931e-02
  -5.8210833e-02
  -3.7041528e-02
  -1.6252222e-02
   4.0484722e-03
   2.3761111e-02
   4.2795417e-02
   6.1069236e-02
   7.8507639e-02
   9.5046319e-02
   1.1063243e-01
   1.2522250e-01
   1.3878229e-01
   1.5128583e-01
   1.6271646e-01
   1.7306868e-01
   1.8234562e-01
   1.9055472e-01
   1.9770778e-01
   2.0382451e-01
   2.0893160e-01
   2.1306410e-01
   2.1625806e-01
   2.1854910e-01
   2.1997222e-01
   2.2056493e-01
   2.2036792e-01
   2.1942201e-01
   2.1776708e-01
   2.1543722e-01
   2.1246167e-01
   2.0886597e-01
   2.0467493e-01
   1.9990972e-01
   1.9458750e-01
   1.8872271e-01
   1.8232486e-01
   1.7539826e-01
   1.6794368e-01
   1.5995632e-01
   1.5142556e-01
   1.4234083e-01
   1.3269479e-01
   1.2248035e-01
   1.1168931e-01
   1.0030944e-01
   8.8327639e-02
   7.5734792e-02
   6.2530000e-02
   4.8720069e-02
   3.4315833e-02
   1.9332014e-02
   3.7871528e-03
  -1.2291042e-02
  -2.8865833e-02
  -4.5892569e-02
  -6.3318194e-02
  -8.1081528e-02
  -9.9115000e-02
  -1.1734583e-01
  -1.3569500e-01
  -1.5407229e-01
  -1.7238056e-01
  -1.9051660e-01
  -2.0836986e-01
  -2.2582326e-01
  -2.4275972e-01
  -2.5906333e-01
  -2.7462083e-01
  -2.8931868e-01
  -3.0303924e-01
  -3.1566667e-01
  -3.2709069e-01
  -3.3721319e-01
  -3.4594625e-01
  -3.5320819e-01
  -3.5892479e-01
  -3.6303285e-01
  -3.6548083e-01
  -3.6622653e-01
  -3.6524125e-01
  -3.6251132e-01
  -3.5803847e-01
  -3.5183535e-01
  -3.4392556e-01
  -3.3434903e-01
  -3.2316007e-01
  -3.1042389e-01
  -2.9621667e-01
  -2.8062743e-01
  -2.6375750e-01
  -2.4571701e-01
  -2.2661875e-01
  -2.0657938e-01
  -1.8572417e-01
  -1.6418611e-01
  -1.4210389e-01
  -1.1961458e-01
  -9.6850417e-02
  -7.3945625e-02
  -5.1032361e-02
  -2.8238472e-02
  -5.6852083e-03
   1.6507361e-02
   3.8224097e-02
   5.9359931e-02
   7.9822778e-02
   9.9529028e-02
   1.1840306e-01
   1.3638028e-01
   1.5340785e-01
   1.6944090e-01
   1.8444250e-01
   1.9838562e-01
   2.1125521e-01
   2.2304965e-01
   2.3377354e-01
   2.4343910e-01
   2.5206556e-01
   2.5968312e-01
   2.6633104e-01
   2.7205646e-01
   2.7690743e-01
   2.8094049e-01
   2.8421618e-01
   2.8679722e-01
   2.8874708e-01
   2.9013319e-01
   2.9102667e-01
   2.9149646e-01
   2.9160812e-01
   2.9142431e-01
   2.9100736e-01
   2.9041507e-01
   2.8970229e-01
   2.8892187e-01
   2.8812465e-01
   2.8735507e-01
   2.8665299e-01
   2.8605000e-01
   2.8557361e-01
   2.8524403e-01
   2.8507500e-01
