# Supplementary material for: Dataset on meteorological forcing mechanisms impacting marine circulation and oceanographic variables in the northern part of the Veracruz reef system
Source: Data Brief. 2023 Oct 8;51:109637. doi: 10.1016/j.dib.2023.109637 (PMC10577050; doi:10.1016/j.dib.2023.109637)
Supplement: Supplementary file 1 [file mmc1.zip › OCEANOGRAPHIC_DATA/SEA_LEVEL_WATER/FILTERED/fnmver1.txt]

   1.2923011e+01
   1.2922600e+01
   1.2921786e+01
   1.2920591e+01
   1.2919043e+01
   1.2917179e+01
   1.2915044e+01
   1.2912690e+01
   1.2910177e+01
   1.2907571e+01
   1.2904943e+01
   1.2902368e+01
   1.2899923e+01
   1.2897692e+01
   1.2895751e+01
   1.2894176e+01
   1.2893035e+01
   1.2892389e+01
   1.2892298e+01
   1.2892811e+01
   1.2893967e+01
   1.2895800e+01
   1.2898333e+01
   1.2901581e+01
   1.2905550e+01
   1.2910233e+01
   1.2915615e+01
   1.2921671e+01
   1.2928369e+01
   1.2935666e+01
   1.2943513e+01
   1.2951854e+01
   1.2960628e+01
   1.2969766e+01
   1.2979195e+01
   1.2988837e+01
   1.2998613e+01
   1.3008443e+01
   1.3018246e+01
   1.3027943e+01
   1.3037459e+01
   1.3046722e+01
   1.3055665e+01
   1.3064225e+01
   1.3072345e+01
   1.3079981e+01
   1.3087090e+01
   1.3093637e+01
   1.3099595e+01
   1.3104945e+01
   1.3109677e+01
   1.3113786e+01
   1.3117277e+01
   1.3120160e+01
   1.3122453e+01
   1.3124179e+01
   1.3125366e+01
   1.3126046e+01
   1.3126257e+01
   1.3126041e+01
   1.3125442e+01
   1.3124502e+01
   1.3123266e+01
   1.3121779e+01
   1.3120085e+01
   1.3118224e+01
   1.3116238e+01
   1.3114159e+01
   1.3112018e+01
   1.3109838e+01
   1.3107636e+01
   1.3105425e+01
   1.3103214e+01
   1.3101009e+01
   1.3098807e+01
   1.3096597e+01
   1.3094368e+01
   1.3092099e+01
   1.3089768e+01
   1.3087351e+01
   1.3084816e+01
   1.3082131e+01
   1.3079260e+01
   1.3076164e+01
   1.3072806e+01
   1.3069151e+01
   1.3065163e+01
   1.3060811e+01
   1.3056065e+01
   1.3050899e+01
   1.3045290e+01
   1.3039223e+01
   1.3032691e+01
   1.3025693e+01
   1.3018240e+01
   1.3010348e+01
   1.3002040e+01
   1.2993344e+01
   1.2984298e+01
   1.2974951e+01
   1.2965357e+01
   1.2955579e+01
   1.2945685e+01
   1.2935746e+01
   1.2925841e+01
   1.2916049e+01
   1.2906458e+01
   1.2897156e+01
   1.2888234e+01
   1.2879780e+01
   1.2871881e+01
   1.2864621e+01
   1.2858080e+01
   1.2852336e+01
   1.2847461e+01
   1.2843520e+01
   1.2840569e+01
   1.2838654e+01
   1.2837812e+01
   1.2838068e+01
   1.2839437e+01
   1.2841924e+01
   1.2845524e+01
   1.2850219e+01
   1.2855979e+01
   1.2862764e+01
   1.2870523e+01
   1.2879197e+01
   1.2888718e+01
   1.2899012e+01
   1.2909997e+01
   1.2921584e+01
   1.2933677e+01
   1.2946178e+01
   1.2958986e+01
   1.2971999e+01
   1.2985115e+01
   1.2998231e+01
   1.3011246e+01
   1.3024062e+01
   1.3036584e+01
   1.3048727e+01
   1.3060407e+01
   1.3071549e+01
   1.3082087e+01
   1.3091963e+01
   1.3101126e+01
   1.3109537e+01
   1.3117167e+01
   1.3123993e+01
   1.3130001e+01
   1.3135188e+01
   1.3139557e+01
   1.3143118e+01
   1.3145889e+01
   1.3147894e+01
   1.3149165e+01
   1.3149734e+01
   1.3149643e+01
   1.3148932e+01
   1.3147645e+01
   1.3145827e+01
   1.3143524e+01
   1.3140783e+01
   1.3137648e+01
   1.3134161e+01
   1.3130362e+01
   1.3126286e+01
   1.3121966e+01
   1.3117430e+01
   1.3112700e+01
   1.3107788e+01
   1.3102705e+01
   1.3097456e+01
   1.3092041e+01
   1.3086455e+01
   1.3080689e+01
   1.3074728e+01
   1.3068554e+01
   1.3062145e+01
   1.3055476e+01
   1.3048521e+01
   1.3041254e+01
   1.3033649e+01
   1.3025681e+01
   1.3017328e+01
   1.3008568e+01
   1.2999384e+01
   1.2989764e+01
   1.2979699e+01
   1.2969190e+01
   1.2958242e+01
   1.2946867e+01
   1.2935087e+01
   1.2922929e+01
   1.2910432e+01
   1.2897642e+01
   1.2884611e+01
   1.2871401e+01
   1.2858080e+01
   1.2844721e+01
   1.2831405e+01
   1.2818218e+01
   1.2805252e+01
   1.2792604e+01
   1.2780371e+01
   1.2768653e+01
   1.2757549e+01
   1.2747158e+01
   1.2737578e+01
   1.2728902e+01
   1.2721217e+01
   1.2714607e+01
   1.2709147e+01
   1.2704904e+01
   1.2701934e+01
   1.2700283e+01
   1.2699988e+01
   1.2701070e+01
   1.2703542e+01
   1.2707402e+01
   1.2712638e+01
   1.2719224e+01
   1.2727124e+01
   1.2736288e+01
   1.2746658e+01
   1.2758163e+01
   1.2770722e+01
   1.2784243e+01
   1.2798628e+01
   1.2813774e+01
   1.2829568e+01
   1.2845895e+01
   1.2862633e+01
   1.2879662e+01
   1.2896860e+01
   1.2914106e+01
   1.2931280e+01
   1.2948265e+01
   1.2964954e+01
   1.2981240e+01
   1.2997026e+01
   1.3012219e+01
   1.3026736e+01
   1.3040503e+01
   1.3053455e+01
   1.3065539e+01
   1.3076707e+01
   1.3086923e+01
   1.3096160e+01
   1.3104403e+01
   1.3111646e+01
   1.3117893e+01
   1.3123155e+01
   1.3127447e+01
   1.3130795e+01
   1.3133227e+01
   1.3134781e+01
   1.3135497e+01
   1.3135416e+01
   1.3134584e+01
   1.3133048e+01
   1.3130856e+01
   1.3128051e+01
   1.3124675e+01
   1.3120770e+01
   1.3116376e+01
   1.3111531e+01
   1.3106268e+01
   1.3100613e+01
   1.3094588e+01
   1.3088208e+01
   1.3081485e+01
   1.3074426e+01
   1.3067034e+01
   1.3059305e+01
   1.3051228e+01
   1.3042792e+01
   1.3033986e+01
   1.3024794e+01
   1.3015203e+01
   1.3005197e+01
   1.2994758e+01
   1.2983872e+01
   1.2972523e+01
   1.2960699e+01
   1.2948394e+01
   1.2935607e+01
   1.2922341e+01
   1.2908608e+01
   1.2894422e+01
   1.2879809e+01
   1.2864796e+01
   1.2849421e+01
   1.2833732e+01
   1.2817787e+01
   1.2801653e+01
   1.2785403e+01
   1.2769117e+01
   1.2752883e+01
   1.2736793e+01
   1.2720948e+01
   1.2705449e+01
   1.2690400e+01
   1.2675905e+01
   1.2662072e+01
   1.2649006e+01
   1.2636817e+01
   1.2625607e+01
   1.2615481e+01
   1.2606531e+01
   1.2598847e+01
   1.2592509e+01
   1.2587590e+01
   1.2584153e+01
   1.2582251e+01
   1.2581924e+01
   1.2583203e+01
   1.2586106e+01
   1.2590633e+01
   1.2596775e+01
   1.2604507e+01
   1.2613792e+01
   1.2624579e+01
   1.2636806e+01
   1.2650400e+01
   1.2665279e+01
   1.2681353e+01
   1.2698519e+01
   1.2716670e+01
   1.2735691e+01
   1.2755462e+01
   1.2775858e+01
   1.2796749e+01
   1.2818003e+01
   1.2839492e+01
   1.2861088e+01
   1.2882665e+01
   1.2904100e+01
   1.2925269e+01
   1.2946058e+01
   1.2966359e+01
   1.2986072e+01
   1.3005106e+01
   1.3023380e+01
   1.3040818e+01
   1.3057357e+01
   1.3072943e+01
   1.3087533e+01
   1.3101093e+01
   1.3113596e+01
   1.3125027e+01
   1.3135379e+01
   1.3144656e+01
   1.3152865e+01
   1.3160018e+01
   1.3166135e+01
   1.3171242e+01
   1.3175375e+01
   1.3178568e+01
   1.3180860e+01
   1.3182283e+01
   1.3182875e+01
   1.3182678e+01
   1.3181732e+01
   1.3180077e+01
   1.3177748e+01
   1.3174772e+01
   1.3171176e+01
   1.3166985e+01
   1.3162220e+01
   1.3156898e+01
   1.3151033e+01
   1.3144635e+01
   1.3137709e+01
   1.3130254e+01
   1.3122267e+01
   1.3113736e+01
   1.3104651e+01
   1.3095005e+01
   1.3084791e+01
   1.3074000e+01
   1.3062620e+01
   1.3050638e+01
   1.3038045e+01
   1.3024840e+01
   1.3011030e+01
   1.2996626e+01
   1.2981642e+01
   1.2966098e+01
   1.2950019e+01
   1.2933445e+01
   1.2916418e+01
   1.2898992e+01
   1.2881229e+01
   1.2863195e+01
   1.2844965e+01
   1.2826615e+01
   1.2808238e+01
   1.2789930e+01
   1.2771794e+01
   1.2753941e+01
   1.2736487e+01
   1.2719551e+01
   1.2703247e+01
   1.2687690e+01
   1.2672992e+01
   1.2659271e+01
   1.2646644e+01
   1.2635220e+01
   1.2625097e+01
   1.2616364e+01
   1.2609102e+01
   1.2603386e+01
   1.2599278e+01
   1.2596830e+01
   1.2596084e+01
   1.2597069e+01
   1.2599799e+01
   1.2604272e+01
   1.2610475e+01
   1.2618385e+01
   1.2627961e+01
   1.2639150e+01
   1.2651887e+01
   1.2666094e+01
   1.2681683e+01
   1.2698553e+01
   1.2716593e+01
   1.2735692e+01
   1.2755731e+01
   1.2776586e+01
   1.2798124e+01
   1.2820207e+01
   1.2842696e+01
   1.2865460e+01
   1.2888365e+01
   1.2911278e+01
   1.2934072e+01
   1.2956625e+01
   1.2978818e+01
   1.3000535e+01
   1.3021670e+01
   1.3042133e+01
   1.3061839e+01
   1.3080713e+01
   1.3098691e+01
   1.3115718e+01
   1.3131751e+01
   1.3146753e+01
   1.3160696e+01
   1.3173566e+01
   1.3185360e+01
   1.3196084e+01
   1.3205750e+01
   1.3214376e+01
   1.3221994e+01
   1.3228641e+01
   1.3234367e+01
   1.3239218e+01
   1.3243251e+01
   1.3246527e+01
   1.3249108e+01
   1.3251057e+01
   1.3252444e+01
   1.3253337e+01
   1.3253807e+01
   1.3253919e+01
   1.3253735e+01
   1.3253318e+01
   1.3252725e+01
   1.3252013e+01
   1.3251232e+01
   1.3250435e+01
   1.3249665e+01
   1.3248963e+01
   1.3248360e+01
   1.3247884e+01
   1.3247554e+01
   1.3247385e+01
