# Supplementary material for: Dataset on meteorological forcing mechanisms impacting marine circulation and oceanographic variables in the northern part of the Veracruz reef system
Source: Data Brief. 2023 Oct 8;51:109637. doi: 10.1016/j.dib.2023.109637 (PMC10577050; doi:10.1016/j.dib.2023.109637)
Supplement: Supplementary file 1 [file mmc1.zip › OCEANOGRAPHIC_DATA/SEA_LEVEL_WATER/FILTERED/fnmver2.txt]

  -9.1113056e-02
  -9.2560417e-02
  -9.5443264e-02
  -9.9740833e-02
  -1.0542639e-01
  -1.1246778e-01
  -1.2082500e-01
  -1.3045278e-01
  -1.4129639e-01
  -1.5328535e-01
  -1.6633458e-01
  -1.8035250e-01
  -1.9524139e-01
  -2.1089938e-01
  -2.2721611e-01
  -2.4407674e-01
  -2.6135799e-01
  -2.7893201e-01
  -2.9667264e-01
  -3.1445069e-01
  -3.3213208e-01
  -3.4958104e-01
  -3.6666319e-01
  -3.8323882e-01
  -3.9916792e-01
  -4.1431292e-01
  -4.2854132e-01
  -4.4172903e-01
  -4.5375736e-01
  -4.6451236e-01
  -4.7388840e-01
  -4.8178514e-01
  -4.8811132e-01
  -4.9278556e-01
  -4.9574590e-01
  -4.9694375e-01
  -4.9634326e-01
  -4.9391979e-01
  -4.8966604e-01
  -4.8358438e-01
  -4.7568556e-01
  -4.6599771e-01
  -4.5455819e-01
  -4.4142153e-01
  -4.2665792e-01
  -4.1034639e-01
  -3.9257264e-01
  -3.7343479e-01
  -3.5304069e-01
  -3.3150847e-01
  -3.0896236e-01
  -2.8552910e-01
  -2.6134014e-01
  -2.3652819e-01
  -2.1122826e-01
  -1.8557396e-01
  -1.5969701e-01
  -1.3373347e-01
  -1.0781299e-01
  -8.2062292e-02
  -5.6598611e-02
  -3.1539514e-02
  -6.9909028e-03
   1.6955000e-02
   4.0202014e-02
   6.2660764e-02
   8.4254167e-02
   1.0491868e-01
   1.2461021e-01
   1.4328778e-01
   1.6091569e-01
   1.7746514e-01
   1.9291715e-01
   2.0726312e-01
   2.2050035e-01
   2.3262931e-01
   2.4365785e-01
   2.5360069e-01
   2.6247799e-01
   2.7031271e-01
   2.7712785e-01
   2.8294660e-01
   2.8779750e-01
   2.9170611e-01
   2.9469646e-01
   2.9679514e-01
   2.9803715e-01
   2.9844250e-01
   2.9803361e-01
   2.9684208e-01
   2.9488757e-01
   2.9218646e-01
   2.8873187e-01
   2.8451715e-01
   2.7954132e-01
   2.7380278e-01
   2.6730257e-01
   2.6003708e-01
   2.5200042e-01
   2.4319271e-01
   2.3361667e-01
   2.2327083e-01
   2.1215979e-01
   2.0028264e-01
   1.8764229e-01
   1.7425243e-01
   1.6012556e-01
   1.4529118e-01
   1.2977806e-01
   1.1362729e-01
   9.6872361e-02
   7.9554375e-02
   6.1733472e-02
   4.3470000e-02
   2.4830764e-02
   5.8861806e-03
  -1.3272708e-02
  -3.2539306e-02
  -5.1809514e-02
  -7.0971806e-02
  -8.9924722e-02
  -1.0855951e-01
  -1.2676007e-01
  -1.4441479e-01
  -1.6141417e-01
  -1.7764917e-01
  -1.9301854e-01
  -2.0741535e-01
  -2.2073646e-01
  -2.3288542e-01
  -2.4376896e-01
  -2.5330924e-01
  -2.6143556e-01
  -2.6808653e-01
  -2.7320660e-01
  -2.7674167e-01
  -2.7866250e-01
  -2.7895861e-01
  -2.7762681e-01
  -2.7467076e-01
  -2.7010035e-01
  -2.6394868e-01
  -2.5625590e-01
  -2.4708250e-01
  -2.3649049e-01
  -2.2454736e-01
  -2.1133924e-01
  -1.9695542e-01
  -1.8149438e-01
  -1.6505799e-01
  -1.4775201e-01
  -1.2969167e-01
  -1.1099410e-01
  -9.1776389e-02
  -7.2160347e-02
  -5.2269444e-02
  -3.2217431e-02
  -1.2121944e-02
   7.9048611e-03
   2.7746250e-02
   4.7293194e-02
   6.6455000e-02
   8.5146736e-02
   1.0328569e-01
   1.2078694e-01
   1.3757750e-01
   1.5358833e-01
   1.6876528e-01
   1.8306715e-01
   1.9645146e-01
   2.0889222e-01
   2.2036729e-01
   2.3086264e-01
   2.4037201e-01
   2.4889403e-01
   2.5643701e-01
   2.6301715e-01
   2.6864625e-01
   2.7334528e-01
   2.7714326e-01
   2.8006590e-01
   2.8214229e-01
   2.8339806e-01
   2.8386611e-01
   2.8358069e-01
   2.8256896e-01
   2.8085507e-01
   2.7846833e-01
   2.7543896e-01
   2.7179271e-01
   2.6755410e-01
   2.6274563e-01
   2.5738042e-01
   2.5147194e-01
   2.4502868e-01
   2.3805931e-01
   2.3057333e-01
   2.2257465e-01
   2.1406917e-01
   2.0505917e-01
   1.9554403e-01
   1.8553035e-01
   1.7502174e-01
   1.6401951e-01
   1.5252771e-01
   1.4055437e-01
   1.2811389e-01
   1.1522222e-01
   1.0189882e-01
   8.8167778e-02
   7.4060208e-02
   5.9607431e-02
   4.4843125e-02
   2.9808750e-02
   1.4553889e-02
  -8.6791667e-04
  -1.6395347e-02
  -3.1961181e-02
  -4.7492500e-02
  -6.2914028e-02
  -7.8151389e-02
  -9.3123819e-02
  -1.0774979e-01
  -1.2194444e-01
  -1.3562208e-01
  -1.4869951e-01
  -1.6109312e-01
  -1.7271861e-01
  -1.8349326e-01
  -1.9333806e-01
  -2.0218042e-01
  -2.0995437e-01
  -2.1659924e-01
  -2.2206153e-01
  -2.2629285e-01
  -2.2925257e-01
  -2.3090618e-01
  -2.3122910e-01
  -2.3020889e-01
  -2.2784299e-01
  -2.2413889e-01
  -2.1911514e-01
  -2.1280021e-01
  -2.0523236e-01
  -1.9645715e-01
  -1.8652951e-01
  -1.7551264e-01
  -1.6347743e-01
  -1.5050340e-01
  -1.3667569e-01
  -1.2208340e-01
  -1.0682090e-01
  -9.0986319e-02
  -7.4682986e-02
  -5.8014444e-02
  -4.1084583e-02
  -2.3996319e-02
  -6.8500000e-03
   1.0253333e-02
   2.7214931e-02
   4.3939444e-02
   6.0335417e-02
   7.6318264e-02
   9.1811458e-02
   1.0674458e-01
   1.2105424e-01
   1.3468250e-01
   1.4758000e-01
   1.5970590e-01
   1.7102722e-01
   1.8151785e-01
   1.9115799e-01
   1.9993604e-01
   2.0784903e-01
   2.1489937e-01
   2.2109444e-01
   2.2644535e-01
   2.3096993e-01
   2.3469111e-01
   2.3763681e-01
   2.3983743e-01
   2.4132438e-01
   2.4213042e-01
   2.4228993e-01
   2.4183743e-01
   2.4080868e-01
   2.3923896e-01
   2.3716062e-01
   2.3460243e-01
   2.3159132e-01
   2.2815319e-01
   2.2431215e-01
   2.2008965e-01
   2.1550319e-01
   2.1056833e-01
   2.0529819e-01
   1.9970382e-01
   1.9379292e-01
   1.8756944e-01
   1.8103660e-01
   1.7419708e-01
   1.6705347e-01
   1.5960694e-01
   1.5185799e-01
   1.4380563e-01
   1.3545035e-01
   1.2679507e-01
   1.1784500e-01
   1.0860931e-01
   9.9100556e-02
   8.9332153e-02
   7.9319653e-02
   6.9083819e-02
   5.8652014e-02
   4.8055694e-02
   3.7330347e-02
   2.6514236e-02
   1.5648194e-02
   4.7777083e-03
  -6.0465278e-03
  -1.6769722e-02
  -2.7334931e-02
  -3.7682222e-02
  -4.7749028e-02
  -5.7470069e-02
  -6.6779722e-02
  -7.5613403e-02
  -8.3907778e-02
  -9.1599444e-02
  -9.8626319e-02
  -1.0492910e-01
  -1.1045014e-01
  -1.1513736e-01
  -1.1894771e-01
  -1.2184222e-01
  -1.2378611e-01
  -1.2474896e-01
  -1.2470944e-01
  -1.2365535e-01
  -1.2158479e-01
  -1.1850410e-01
  -1.1442368e-01
  -1.0936201e-01
  -1.0334785e-01
  -9.6420625e-02
  -8.8627361e-02
  -8.0020000e-02
  -7.0656319e-02
  -6.0602847e-02
  -4.9932292e-02
  -3.8720764e-02
  -2.7048125e-02
  -1.4997708e-02
  -2.6553472e-03
   9.8911806e-03
   2.2550625e-02
   3.5229861e-02
   4.7840694e-02
   6.0298125e-02
   7.2519722e-02
   8.4424375e-02
   9.5932917e-02
   1.0697215e-01
   1.1747785e-01
   1.2739458e-01
   1.3667188e-01
   1.4526354e-01
   1.5313174e-01
   1.6024764e-01
   1.6659194e-01
   1.7215049e-01
   1.7691319e-01
   1.8087854e-01
   1.8405222e-01
   1.8644514e-01
   1.8807444e-01
   1.8896354e-01
   1.8913979e-01
   1.8863368e-01
   1.8747958e-01
   1.8571833e-01
   1.8339243e-01
   1.8054396e-01
   1.7721507e-01
   1.7344757e-01
   1.6928535e-01
   1.6477250e-01
   1.5995007e-01
   1.5485354e-01
   1.4951479e-01
   1.4396458e-01
   1.3822951e-01
   1.3233326e-01
   1.2629410e-01
   1.2012736e-01
   1.1384715e-01
   1.0746361e-01
   1.0098167e-01
   9.4404444e-02
   8.7731528e-02
   8.0958889e-02
   7.4080139e-02
   6.7088958e-02
   5.9978472e-02
   5.2739514e-02
   4.5362292e-02
   3.7837500e-02
   3.0157361e-02
   2.2316111e-02
   1.4309722e-02
   6.1368056e-03
  -2.2015972e-03
  -1.0699306e-02
  -1.9346389e-02
  -2.8128333e-02
  -3.7025833e-02
  -4.6014653e-02
  -5.5066597e-02
  -6.4149236e-02
  -7.3227708e-02
  -8.2262917e-02
  -9.1210000e-02
  -1.0002056e-01
  -1.0864292e-01
  -1.1702215e-01
  -1.2510139e-01
  -1.3282333e-01
  -1.4013069e-01
  -1.4696431e-01
  -1.5326618e-01
  -1.5897993e-01
  -1.6405236e-01
  -1.6843278e-01
  -1.7207368e-01
  -1.7493361e-01
  -1.7697854e-01
  -1.7817951e-01
  -1.7851389e-01
  -1.7796569e-01
  -1.7652556e-01
  -1.7419250e-01
  -1.7097306e-01
  -1.6688125e-01
  -1.6193792e-01
  -1.5617125e-01
  -1.4961625e-01
  -1.4231632e-01
  -1.3432201e-01
  -1.2569181e-01
  -1.1648875e-01
  -1.0677910e-01
  -9.6632361e-02
  -8.6123889e-02
  -7.5333611e-02
  -6.4342778e-02
  -5.3231806e-02
  -4.2080278e-02
  -3.0968958e-02
  -1.9976181e-02
  -9.1750000e-03
   1.3654861e-03
   1.1580903e-02
   2.1410972e-02
   3.0799792e-02
   3.9696181e-02
   4.8055972e-02
   5.5841597e-02
   6.3022847e-02
   6.9577431e-02
   7.5488264e-02
   8.0744236e-02
   8.5342222e-02
   8.9288819e-02
   9.2597431e-02
   9.5284306e-02
   9.7369722e-02
   9.8879722e-02
   9.9847986e-02
   1.0031375e-01
   1.0031861e-01
   9.9903958e-02
   9.9114444e-02
   9.7995903e-02
   9.6595069e-02
   9.4956667e-02
   9.3124028e-02
   9.1137500e-02
   8.9036042e-02
   8.6857222e-02
   8.4635417e-02
   8.2400694e-02
   8.0179375e-02
   7.7991181e-02
   7.5851458e-02
   7.3773264e-02
   7.1765833e-02
   6.9831944e-02
   6.7967431e-02
   6.6165764e-02
   6.4418403e-02
   6.2712917e-02
   6.1033264e-02
   5.9359028e-02
   5.7666042e-02
   5.5931181e-02
   5.4130000e-02
   5.2237153e-02
   5.0226736e-02
   4.8073403e-02
   4.5753542e-02
   4.3247431e-02
   4.0538333e-02
   3.7612639e-02
   3.4460556e-02
   3.1076597e-02
   2.7457708e-02
   2.3606111e-02
   1.9530764e-02
   1.5246181e-02
   1.0769861e-02
   6.1229861e-03
   1.3324306e-03
  -3.5702778e-03
  -8.5509722e-03
  -1.3571042e-02
  -1.8590208e-02
  -2.3567014e-02
  -2.8456597e-02
  -3.3213611e-02
  -3.7792083e-02
  -4.2146319e-02
  -4.6232014e-02
  -5.0006111e-02
  -5.3428125e-02
  -5.6460833e-02
  -5.9071181e-02
  -6.1231042e-02
  -6.2918681e-02
  -6.4118542e-02
  -6.4818472e-02
  -6.5010556e-02
  -6.4694097e-02
  -6.3875764e-02
  -6.2568403e-02
  -6.0787569e-02
  -5.8552292e-02
  -5.5886597e-02
  -5.2818819e-02
  -4.9382083e-02
  -4.5612847e-02
  -4.1548264e-02
  -3.7227292e-02
  -3.2692222e-02
  -2.7987153e-02
  -2.3157986e-02
  -1.8249375e-02
  -1.3305069e-02
  -8.3672917e-03
  -3.4779861e-03
   1.3223611e-03
   5.9955556e-03
   1.0508194e-02
   1.4832292e-02
   1.8943125e-02
   2.2817708e-02
   2.6436319e-02
   2.9781944e-02
   3.2841458e-02
   3.5601458e-02
   3.8048056e-02
   4.0167917e-02
   4.1950208e-02
   4.3386319e-02
   4.4470694e-02
   4.5197986e-02
   4.5563264e-02
