# Supplementary material for: Dataset on meteorological forcing mechanisms impacting marine circulation and oceanographic variables in the northern part of the Veracruz reef system
Source: Data Brief. 2023 Oct 8;51:109637. doi: 10.1016/j.dib.2023.109637 (PMC10577050; doi:10.1016/j.dib.2023.109637)
Supplement: Supplementary file 1 [file mmc1.zip › OCEANOGRAPHIC_DATA/WATER_TEMPERATURE/FILTERED/ftane1.txt]

   2.6795644e+01
   2.6796579e+01
   2.6798449e+01
   2.6801244e+01
   2.6804947e+01
   2.6809520e+01
   2.6814895e+01
   2.6820967e+01
   2.6827610e+01
   2.6834726e+01
   2.6842255e+01
   2.6850151e+01
   2.6858361e+01
   2.6866836e+01
   2.6875524e+01
   2.6884373e+01
   2.6893334e+01
   2.6902322e+01
   2.6911215e+01
   2.6919897e+01
   2.6928284e+01
   2.6936328e+01
   2.6944003e+01
   2.6951294e+01
   2.6958197e+01
   2.6964708e+01
   2.6970820e+01
   2.6976533e+01
   2.6981848e+01
   2.6986774e+01
   2.6991329e+01
   2.6995544e+01
   2.6999460e+01
   2.7003117e+01
   2.7006533e+01
   2.7009721e+01
   2.7012694e+01
   2.7015470e+01
   2.7018065e+01
   2.7020495e+01
   2.7022772e+01
   2.7024916e+01
   2.7026963e+01
   2.7028955e+01
   2.7030922e+01
   2.7032883e+01
   2.7034845e+01
   2.7036808e+01
   2.7038769e+01
   2.7040719e+01
   2.7042653e+01
   2.7044564e+01
   2.7046444e+01
   2.7048283e+01
   2.7050071e+01
   2.7051797e+01
   2.7053451e+01
   2.7055023e+01
   2.7056503e+01
   2.7057886e+01
   2.7059165e+01
   2.7060331e+01
   2.7061377e+01
   2.7062294e+01
   2.7063075e+01
   2.7063716e+01
   2.7064210e+01
   2.7064550e+01
   2.7064728e+01
   2.7064735e+01
   2.7064549e+01
   2.7064150e+01
   2.7063508e+01
   2.7062594e+01
   2.7061372e+01
   2.7059808e+01
   2.7057868e+01
   2.7055521e+01
   2.7052740e+01
   2.7049498e+01
   2.7045779e+01
   2.7041559e+01
   2.7036810e+01
   2.7031501e+01
   2.7025602e+01
   2.7019081e+01
   2.7011906e+01
   2.7004049e+01
   2.6995478e+01
   2.6986163e+01
   2.6976072e+01
   2.6965184e+01
   2.6953475e+01
   2.6940931e+01
   2.6927567e+01
   2.6913422e+01
   2.6898564e+01
   2.6883090e+01
   2.6867114e+01
   2.6850755e+01
   2.6834137e+01
   2.6817387e+01
   2.6800621e+01
   2.6783950e+01
   2.6767469e+01
   2.6751281e+01
   2.6735498e+01
   2.6720242e+01
   2.6705635e+01
   2.6691799e+01
   2.6678856e+01
   2.6666927e+01
   2.6656131e+01
   2.6646590e+01
   2.6638424e+01
   2.6631740e+01
   2.6626643e+01
   2.6623225e+01
   2.6621550e+01
   2.6621645e+01
   2.6623496e+01
   2.6627041e+01
   2.6632187e+01
   2.6638825e+01
   2.6646836e+01
   2.6656095e+01
   2.6666477e+01
   2.6677863e+01
   2.6690142e+01
   2.6703208e+01
   2.6716940e+01
   2.6731206e+01
   2.6745872e+01
   2.6760803e+01
   2.6775867e+01
   2.6790931e+01
   2.6805860e+01
   2.6820520e+01
   2.6834776e+01
   2.6848501e+01
   2.6861579e+01
   2.6873899e+01
   2.6885363e+01
   2.6895897e+01
   2.6905444e+01
   2.6913983e+01
   2.6921517e+01
   2.6928066e+01
   2.6933655e+01
   2.6938313e+01
   2.6942078e+01
   2.6944987e+01
   2.6947085e+01
   2.6948411e+01
   2.6949014e+01
   2.6948947e+01
   2.6948268e+01
   2.6947034e+01
   2.6945302e+01
   2.6943128e+01
   2.6940568e+01
   2.6937681e+01
   2.6934522e+01
   2.6931144e+01
   2.6927592e+01
   2.6923912e+01
   2.6920149e+01
   2.6916344e+01
   2.6912541e+01
   2.6908772e+01
   2.6905065e+01
   2.6901435e+01
   2.6897896e+01
   2.6894462e+01
   2.6891146e+01
   2.6887951e+01
   2.6884878e+01
   2.6881917e+01
   2.6879060e+01
   2.6876296e+01
   2.6873609e+01
   2.6870985e+01
   2.6868410e+01
   2.6865872e+01
   2.6863362e+01
   2.6860870e+01
   2.6858392e+01
   2.6855922e+01
   2.6853451e+01
   2.6850964e+01
   2.6848440e+01
   2.6845858e+01
   2.6843197e+01
   2.6840431e+01
   2.6837538e+01
   2.6834499e+01
   2.6831301e+01
   2.6827933e+01
   2.6824387e+01
   2.6820652e+01
   2.6816722e+01
   2.6812596e+01
   2.6808283e+01
   2.6803792e+01
   2.6799134e+01
   2.6794319e+01
   2.6789351e+01
   2.6784231e+01
   2.6778959e+01
   2.6773536e+01
   2.6767961e+01
   2.6762237e+01
   2.6756381e+01
   2.6750426e+01
   2.6744390e+01
   2.6738286e+01
   2.6732127e+01
   2.6725938e+01
   2.6719746e+01
   2.6713582e+01
   2.6707471e+01
   2.6701434e+01
   2.6695490e+01
   2.6689660e+01
   2.6683969e+01
   2.6678439e+01
   2.6673078e+01
   2.6667896e+01
   2.6662901e+01
   2.6658104e+01
   2.6653525e+01
   2.6649192e+01
   2.6645129e+01
   2.6641356e+01
   2.6637887e+01
   2.6634732e+01
   2.6631890e+01
   2.6629349e+01
   2.6627127e+01
   2.6625274e+01
   2.6623831e+01
   2.6622826e+01
   2.6622265e+01
   2.6622148e+01
   2.6622467e+01
   2.6623218e+01
   2.6624396e+01
   2.6625993e+01
   2.6627992e+01
   2.6630377e+01
   2.6633135e+01
   2.6636253e+01
   2.6639715e+01
   2.6643499e+01
   2.6647585e+01
   2.6651948e+01
   2.6656558e+01
   2.6661397e+01
   2.6666449e+01
   2.6671700e+01
   2.6677135e+01
   2.6682739e+01
   2.6688476e+01
   2.6694269e+01
   2.6700041e+01
   2.6705728e+01
   2.6711283e+01
   2.6716665e+01
   2.6721846e+01
   2.6726802e+01
   2.6731511e+01
   2.6735952e+01
   2.6740116e+01
   2.6743996e+01
   2.6747585e+01
   2.6750876e+01
   2.6753868e+01
   2.6756563e+01
   2.6758953e+01
   2.6761037e+01
   2.6762809e+01
   2.6764261e+01
   2.6765385e+01
   2.6766177e+01
   2.6766636e+01
   2.6766770e+01
   2.6766591e+01
   2.6766128e+01
   2.6765412e+01
   2.6764459e+01
   2.6763281e+01
   2.6761888e+01
   2.6760283e+01
   2.6758465e+01
   2.6756420e+01
   2.6754131e+01
   2.6751583e+01
   2.6748767e+01
   2.6745673e+01
   2.6742297e+01
   2.6738623e+01
   2.6734635e+01
   2.6730317e+01
   2.6725644e+01
   2.6720601e+01
   2.6715187e+01
   2.6709398e+01
   2.6703228e+01
   2.6696674e+01
   2.6689724e+01
   2.6682367e+01
   2.6674592e+01
   2.6666399e+01
   2.6657812e+01
   2.6648870e+01
   2.6639622e+01
   2.6630120e+01
   2.6620419e+01
   2.6610587e+01
   2.6600703e+01
   2.6590828e+01
   2.6581008e+01
   2.6571276e+01
   2.6561663e+01
   2.6552217e+01
   2.6542999e+01
   2.6534090e+01
   2.6525594e+01
   2.6517606e+01
   2.6510199e+01
   2.6503441e+01
   2.6497401e+01
   2.6492140e+01
   2.6487713e+01
   2.6484180e+01
   2.6481597e+01
   2.6480010e+01
   2.6479438e+01
   2.6479874e+01
   2.6481287e+01
   2.6483635e+01
   2.6486876e+01
   2.6490971e+01
   2.6495879e+01
   2.6501571e+01
   2.6508037e+01
   2.6515280e+01
   2.6523301e+01
   2.6532090e+01
   2.6541611e+01
   2.6551797e+01
   2.6562546e+01
   2.6573742e+01
   2.6585292e+01
   2.6597106e+01
   2.6609083e+01
   2.6621129e+01
   2.6633164e+01
   2.6645117e+01
   2.6656910e+01
   2.6668465e+01
   2.6679717e+01
   2.6690616e+01
   2.6701123e+01
   2.6711222e+01
   2.6720898e+01
   2.6730126e+01
   2.6738876e+01
   2.6747110e+01
   2.6754780e+01
   2.6761846e+01
   2.6768276e+01
   2.6774051e+01
   2.6779172e+01
   2.6783658e+01
   2.6787567e+01
   2.6790971e+01
   2.6793928e+01
   2.6796500e+01
   2.6798762e+01
   2.6800790e+01
   2.6802644e+01
   2.6804369e+01
   2.6806006e+01
   2.6807615e+01
   2.6809255e+01
   2.6810995e+01
   2.6812910e+01
   2.6815064e+01
   2.6817516e+01
   2.6820331e+01
   2.6823565e+01
   2.6827274e+01
   2.6831508e+01
   2.6836308e+01
   2.6841697e+01
   2.6847672e+01
   2.6854212e+01
   2.6861293e+01
   2.6868869e+01
   2.6876888e+01
   2.6885299e+01
   2.6894047e+01
   2.6903070e+01
   2.6912304e+01
   2.6921692e+01
   2.6931194e+01
   2.6940788e+01
   2.6950438e+01
   2.6960106e+01
   2.6969740e+01
   2.6979279e+01
   2.6988658e+01
   2.6997812e+01
   2.7006669e+01
   2.7015167e+01
   2.7023257e+01
   2.7030899e+01
   2.7038057e+01
   2.7044699e+01
   2.7050823e+01
   2.7056444e+01
   2.7061585e+01
   2.7066260e+01
   2.7070490e+01
   2.7074301e+01
   2.7077731e+01
   2.7080826e+01
   2.7083640e+01
   2.7086216e+01
   2.7088588e+01
   2.7090771e+01
   2.7092770e+01
   2.7094591e+01
   2.7096237e+01
   2.7097713e+01
   2.7099027e+01
   2.7100188e+01
   2.7101213e+01
   2.7102122e+01
   2.7102931e+01
   2.7103649e+01
   2.7104288e+01
   2.7104863e+01
   2.7105385e+01
   2.7105846e+01
   2.7106240e+01
   2.7106566e+01
   2.7106833e+01
   2.7107043e+01
   2.7107184e+01
   2.7107231e+01
   2.7107153e+01
   2.7106926e+01
   2.7106530e+01
   2.7105958e+01
   2.7105217e+01
   2.7104320e+01
   2.7103290e+01
   2.7102150e+01
   2.7100930e+01
   2.7099658e+01
   2.7098358e+01
   2.7097051e+01
   2.7095747e+01
   2.7094459e+01
   2.7093198e+01
   2.7091972e+01
   2.7090782e+01
   2.7089636e+01
   2.7088541e+01
   2.7087503e+01
   2.7086525e+01
   2.7085608e+01
   2.7084762e+01
   2.7084004e+01
   2.7083360e+01
   2.7082851e+01
   2.7082498e+01
   2.7082317e+01
