# Supplementary material for: Dataset on meteorological forcing mechanisms impacting marine circulation and oceanographic variables in the northern part of the Veracruz reef system
Source: Data Brief. 2023 Oct 8;51:109637. doi: 10.1016/j.dib.2023.109637 (PMC10577050; doi:10.1016/j.dib.2023.109637)
Supplement: Supplementary file 1 [file mmc1.zip › OCEANOGRAPHIC_DATA/WATER_TEMPERATURE/FILTERED/ftane2.txt]

   2.7100000e+01
   2.7100000e+01
   2.7100000e+01
   2.7120000e+01
   2.7120000e+01
   2.7120000e+01
   2.7110000e+01
   2.7120000e+01
   2.7120000e+01
   2.7120000e+01
   2.7120000e+01
   2.7110000e+01
   2.7110000e+01
   2.7110000e+01
   2.7100000e+01
   2.7090000e+01
   2.7100000e+01
   2.7110000e+01
   2.7120000e+01
   2.7120000e+01
   2.7110000e+01
   2.7100000e+01
   2.7110000e+01
   2.7100000e+01
   2.7110000e+01
   2.7120000e+01
   2.7120000e+01
   2.7130000e+01
   2.7130000e+01
   2.7140000e+01
   2.7160000e+01
   2.7170000e+01
   2.7180000e+01
   2.7190000e+01
   2.7190000e+01
   2.7160000e+01
   2.7120000e+01
   2.7060000e+01
   2.7020000e+01
   2.6980000e+01
   2.6940000e+01
   2.6700000e+01
   2.6560000e+01
   2.6530000e+01
   2.6330000e+01
   2.6230000e+01
   2.6160000e+01
   2.6170000e+01
   2.6180000e+01
   2.6120000e+01
   2.6090000e+01
   2.6050000e+01
   2.5990000e+01
   2.5940000e+01
   2.5850000e+01
   2.5840000e+01
   2.5840000e+01
   2.5870000e+01
   2.5880000e+01
   2.5930000e+01
   2.5910000e+01
   2.5930000e+01
   2.5920000e+01
   2.5960000e+01
   2.5990000e+01
   2.6070000e+01
   2.6160000e+01
   2.6240000e+01
   2.6280000e+01
   2.6310000e+01
   2.6330000e+01
   2.6340000e+01
   2.6390000e+01
   2.6450000e+01
   2.6560000e+01
   2.6560000e+01
   2.6600000e+01
   2.6630000e+01
   2.6620000e+01
   2.6580000e+01
   2.6590000e+01
   2.6660000e+01
   2.6740000e+01
   2.6790000e+01
   2.6800000e+01
   2.6780000e+01
   2.6770000e+01
   2.6770000e+01
   2.6770000e+01
   2.6770000e+01
   2.6770000e+01
   2.6760000e+01
   2.6740000e+01
   2.6710000e+01
   2.6690000e+01
   2.6680000e+01
   2.6660000e+01
   2.6640000e+01
   2.6620000e+01
   2.6600000e+01
   2.6580000e+01
   2.6570000e+01
   2.6560000e+01
   2.6560000e+01
   2.6560000e+01
   2.6550000e+01
   2.6560000e+01
   2.6560000e+01
   2.6550000e+01
   2.6550000e+01
   2.6550000e+01
   2.6560000e+01
   2.6560000e+01
   2.6560000e+01
   2.6560000e+01
   2.6560000e+01
   2.6560000e+01
   2.6560000e+01
   2.6560000e+01
   2.6560000e+01
   2.6550000e+01
   2.6520000e+01
   2.6490000e+01
   2.6470000e+01
   2.6440000e+01
   2.6400000e+01
   2.6370000e+01
   2.6370000e+01
   2.6370000e+01
   2.6370000e+01
   2.6370000e+01
   2.6370000e+01
   2.6370000e+01
   2.6370000e+01
   2.6370000e+01
   2.6350000e+01
   2.6330000e+01
   2.6280000e+01
   2.6180000e+01
   2.6120000e+01
   2.6080000e+01
   2.6070000e+01
   2.6070000e+01
   2.6080000e+01
   2.6110000e+01
   2.6160000e+01
   2.6190000e+01
   2.6210000e+01
   2.6190000e+01
   2.6160000e+01
   2.6090000e+01
   2.6060000e+01
   2.5980000e+01
   2.5880000e+01
   2.5780000e+01
   2.5730000e+01
   2.5700000e+01
   2.5690000e+01
   2.5670000e+01
   2.5640000e+01
   2.5610000e+01
   2.5600000e+01
   2.5590000e+01
   2.5580000e+01
   2.5560000e+01
   2.5540000e+01
   2.5510000e+01
   2.5500000e+01
   2.5480000e+01
   2.5480000e+01
   2.5480000e+01
   2.5500000e+01
   2.5520000e+01
   2.5550000e+01
   2.5590000e+01
   2.5630000e+01
   2.5660000e+01
   2.5680000e+01
   2.5680000e+01
   2.5710000e+01
   2.5720000e+01
   2.5720000e+01
   2.5700000e+01
   2.5660000e+01
   2.5650000e+01
   2.5650000e+01
   2.5660000e+01
   2.5660000e+01
   2.5630000e+01
   2.5610000e+01
   2.5590000e+01
   2.5630000e+01
   2.5660000e+01
   2.5680000e+01
   2.5670000e+01
   2.5680000e+01
   2.5680000e+01
   2.5660000e+01
   2.5640000e+01
   2.5640000e+01
   2.5650000e+01
   2.5670000e+01
   2.5700000e+01
   2.5720000e+01
   2.5740000e+01
   2.5740000e+01
   2.5700000e+01
   2.5670000e+01
   2.5700000e+01
   2.5740000e+01
   2.5760000e+01
   2.5770000e+01
   2.5790000e+01
   2.5790000e+01
   2.5770000e+01
   2.5620000e+01
   2.5460000e+01
   2.5380000e+01
   2.5360000e+01
   2.5330000e+01
   2.5340000e+01
   2.5410000e+01
   2.5430000e+01
   2.5540000e+01
   2.5560000e+01
   2.5560000e+01
   2.5580000e+01
   2.5590000e+01
   2.5600000e+01
   2.5610000e+01
   2.5620000e+01
   2.5620000e+01
   2.5630000e+01
   2.5630000e+01
   2.5630000e+01
   2.5630000e+01
   2.5620000e+01
   2.5600000e+01
   2.5580000e+01
   2.5560000e+01
   2.5530000e+01
   2.5480000e+01
   2.5450000e+01
   2.5420000e+01
   2.5400000e+01
   2.5390000e+01
   2.5380000e+01
   2.5380000e+01
   2.5390000e+01
   2.5400000e+01
   2.5410000e+01
   2.5410000e+01
   2.5430000e+01
   2.5440000e+01
   2.5450000e+01
   2.5460000e+01
   2.5470000e+01
   2.5480000e+01
   2.5480000e+01
   2.5490000e+01
   2.5490000e+01
   2.5490000e+01
   2.5480000e+01
   2.5470000e+01
   2.5460000e+01
   2.5450000e+01
   2.5440000e+01
   2.5430000e+01
   2.5430000e+01
   2.5430000e+01
   2.5430000e+01
   2.5420000e+01
   2.5410000e+01
   2.5400000e+01
   2.5390000e+01
   2.5380000e+01
   2.5370000e+01
   2.5360000e+01
   2.5360000e+01
   2.5360000e+01
   2.5360000e+01
   2.5360000e+01
   2.5360000e+01
   2.5360000e+01
   2.5350000e+01
   2.5340000e+01
   2.5320000e+01
   2.5310000e+01
   2.5300000e+01
   2.5280000e+01
   2.5260000e+01
   2.5250000e+01
   2.5240000e+01
   2.5220000e+01
   2.5210000e+01
   2.5210000e+01
   2.5210000e+01
   2.5210000e+01
   2.5200000e+01
   2.5190000e+01
   2.5190000e+01
   2.5190000e+01
   2.5180000e+01
   2.5180000e+01
   2.5170000e+01
   2.5160000e+01
   2.5150000e+01
   2.5130000e+01
   2.5130000e+01
   2.5120000e+01
   2.5120000e+01
   2.5110000e+01
   2.5110000e+01
   2.5100000e+01
   2.5100000e+01
   2.5090000e+01
   2.5080000e+01
   2.5080000e+01
   2.5080000e+01
   2.5090000e+01
   2.5110000e+01
   2.5130000e+01
   2.5150000e+01
   2.5160000e+01
   2.5180000e+01
   2.5190000e+01
   2.5200000e+01
   2.5230000e+01
   2.5260000e+01
   2.5270000e+01
   2.5290000e+01
   2.5320000e+01
   2.5350000e+01
   2.5370000e+01
   2.5380000e+01
   2.5390000e+01
   2.5400000e+01
   2.5420000e+01
   2.5430000e+01
   2.5440000e+01
   2.5440000e+01
   2.5440000e+01
   2.5460000e+01
   2.5470000e+01
   2.5470000e+01
   2.5470000e+01
   2.5480000e+01
   2.5470000e+01
   2.5460000e+01
   2.5450000e+01
   2.5430000e+01
   2.5420000e+01
   2.5390000e+01
   2.5380000e+01
   2.5360000e+01
   2.5340000e+01
   2.5310000e+01
   2.5260000e+01
   2.5220000e+01
   2.5190000e+01
   2.5160000e+01
   2.5140000e+01
   2.5130000e+01
   2.5120000e+01
   2.5100000e+01
   2.5080000e+01
   2.5070000e+01
   2.5060000e+01
   2.5070000e+01
   2.5090000e+01
   2.5100000e+01
   2.5110000e+01
   2.5120000e+01
   2.5120000e+01
   2.5120000e+01
   2.5100000e+01
   2.5090000e+01
   2.5090000e+01
   2.5080000e+01
   2.5070000e+01
   2.5050000e+01
   2.5020000e+01
   2.5010000e+01
   2.5000000e+01
   2.4990000e+01
   2.4970000e+01
   2.4960000e+01
   2.4960000e+01
   2.4960000e+01
   2.4950000e+01
   2.4950000e+01
   2.4950000e+01
   2.4950000e+01
   2.4950000e+01
   2.4950000e+01
   2.4950000e+01
   2.4950000e+01
   2.4950000e+01
   2.4950000e+01
   2.4960000e+01
   2.4960000e+01
   2.4970000e+01
   2.4970000e+01
   2.4970000e+01
   2.4970000e+01
   2.4970000e+01
   2.4970000e+01
   2.4970000e+01
   2.4970000e+01
   2.4960000e+01
   2.4950000e+01
   2.4940000e+01
   2.4940000e+01
   2.4930000e+01
   2.4930000e+01
   2.4940000e+01
   2.4940000e+01
   2.4950000e+01
   2.4960000e+01
   2.4960000e+01
   2.4970000e+01
   2.4980000e+01
   2.4980000e+01
   2.4990000e+01
   2.4990000e+01
   2.4990000e+01
   2.4990000e+01
   2.4990000e+01
   2.5000000e+01
   2.4980000e+01
   2.4980000e+01
   2.4970000e+01
   2.4970000e+01
   2.4980000e+01
   2.4980000e+01
   2.5000000e+01
   2.5020000e+01
   2.5030000e+01
   2.5040000e+01
   2.5020000e+01
   2.5000000e+01
   2.5070000e+01
   2.5080000e+01
   2.5040000e+01
   2.5020000e+01
   2.5030000e+01
   2.5030000e+01
   2.5030000e+01
   2.5030000e+01
   2.5040000e+01
   2.5090000e+01
   2.5110000e+01
   2.5110000e+01
   2.5070000e+01
   2.5090000e+01
   2.5120000e+01
   2.5150000e+01
   2.5150000e+01
   2.5160000e+01
   2.5170000e+01
   2.5150000e+01
   2.5080000e+01
   2.5040000e+01
   2.5010000e+01
   2.5000000e+01
   2.5000000e+01
   2.5000000e+01
   2.5020000e+01
   2.5030000e+01
   2.5060000e+01
   2.5060000e+01
   2.5050000e+01
   2.5050000e+01
   2.5050000e+01
   2.5050000e+01
   2.5060000e+01
   2.5050000e+01
   2.5060000e+01
   2.5100000e+01
   2.5120000e+01
   2.5140000e+01
   2.5150000e+01
   2.5170000e+01
   2.5210000e+01
   2.5220000e+01
   2.5260000e+01
   2.5250000e+01
   2.5270000e+01
   2.5290000e+01
   2.5330000e+01
   2.5380000e+01
   2.5430000e+01
   2.5470000e+01
   2.5480000e+01
   2.5490000e+01
   2.5510000e+01
   2.5520000e+01
   2.5520000e+01
   2.5510000e+01
   2.5510000e+01
   2.5520000e+01
   2.5550000e+01
   2.5570000e+01
   2.5590000e+01
   2.5630000e+01
   2.5630000e+01
   2.5640000e+01
   2.5640000e+01
   2.5580000e+01
   2.5580000e+01
   2.5590000e+01
   2.5610000e+01
   2.5580000e+01
   2.5550000e+01
   2.5560000e+01
   2.5590000e+01
   2.5610000e+01
   2.5610000e+01
   2.5600000e+01
   2.5620000e+01
   2.5640000e+01
   2.5560000e+01
   2.5530000e+01
   2.5520000e+01
   2.5540000e+01
   2.5540000e+01
   2.5620000e+01
   2.5680000e+01
   2.5710000e+01
   2.5710000e+01
   2.5720000e+01
   2.5720000e+01
   2.5720000e+01
   2.5720000e+01
   2.5730000e+01
   2.5760000e+01
   2.5780000e+01
   2.5790000e+01
   2.5790000e+01
   2.5780000e+01
   2.5770000e+01
   2.5790000e+01
   2.5820000e+01
   2.5840000e+01
   2.5850000e+01
   2.5870000e+01
   2.5880000e+01
   2.5890000e+01
   2.5880000e+01
   2.5880000e+01
   2.5880000e+01
   2.5890000e+01
   2.5900000e+01
   2.5910000e+01
   2.5900000e+01
   2.5900000e+01
   2.5910000e+01
   2.5910000e+01
   2.5910000e+01
   2.5910000e+01
   2.5900000e+01
   2.5900000e+01
   2.5900000e+01
   2.5910000e+01
   2.5900000e+01
   2.5890000e+01
   2.5880000e+01
   2.5880000e+01
   2.5880000e+01
   2.5900000e+01
   2.5910000e+01
   2.5920000e+01
   2.5920000e+01
   2.5920000e+01
   2.5910000e+01
   2.5900000e+01
