# Supplementary material for: Dataset on meteorological forcing mechanisms impacting marine circulation and oceanographic variables in the northern part of the Veracruz reef system
Source: Data Brief. 2023 Oct 8;51:109637. doi: 10.1016/j.dib.2023.109637 (PMC10577050; doi:10.1016/j.dib.2023.109637)
Supplement: Supplementary file 1 [file mmc1.zip › OCEANOGRAPHIC_DATA/WATER_TEMPERATURE/FILTERED/ftblan1.txt]

   2.6680387e+01
   2.6680785e+01
   2.6681573e+01
   2.6682726e+01
   2.6684208e+01
   2.6685976e+01
   2.6687993e+01
   2.6690230e+01
   2.6692659e+01
   2.6695253e+01
   2.6697977e+01
   2.6700788e+01
   2.6703637e+01
   2.6706485e+01
   2.6709294e+01
   2.6712028e+01
   2.6714671e+01
   2.6717218e+01
   2.6719663e+01
   2.6721993e+01
   2.6724185e+01
   2.6726208e+01
   2.6728033e+01
   2.6729633e+01
   2.6730998e+01
   2.6732122e+01
   2.6733005e+01
   2.6733655e+01
   2.6734091e+01
   2.6734336e+01
   2.6734410e+01
   2.6734323e+01
   2.6734087e+01
   2.6733717e+01
   2.6733228e+01
   2.6732644e+01
   2.6731996e+01
   2.6731312e+01
   2.6730617e+01
   2.6729929e+01
   2.6729249e+01
   2.6728565e+01
   2.6727872e+01
   2.6727176e+01
   2.6726490e+01
   2.6725840e+01
   2.6725257e+01
   2.6724774e+01
   2.6724415e+01
   2.6724188e+01
   2.6724102e+01
   2.6724161e+01
   2.6724369e+01
   2.6724732e+01
   2.6725256e+01
   2.6725957e+01
   2.6726850e+01
   2.6727954e+01
   2.6729289e+01
   2.6730867e+01
   2.6732690e+01
   2.6734750e+01
   2.6737035e+01
   2.6739531e+01
   2.6742231e+01
   2.6745135e+01
   2.6748235e+01
   2.6751510e+01
   2.6754933e+01
   2.6758467e+01
   2.6762073e+01
   2.6765704e+01
   2.6769319e+01
   2.6772890e+01
   2.6776397e+01
   2.6779822e+01
   2.6783141e+01
   2.6786324e+01
   2.6789337e+01
   2.6792147e+01
   2.6794715e+01
   2.6796998e+01
   2.6798944e+01
   2.6800505e+01
   2.6801644e+01
   2.6802339e+01
   2.6802575e+01
   2.6802344e+01
   2.6801636e+01
   2.6800440e+01
   2.6798746e+01
   2.6796553e+01
   2.6793865e+01
   2.6790688e+01
   2.6787029e+01
   2.6782901e+01
   2.6778319e+01
   2.6773293e+01
   2.6767830e+01
   2.6761934e+01
   2.6755617e+01
   2.6748905e+01
   2.6741831e+01
   2.6734426e+01
   2.6726726e+01
   2.6718778e+01
   2.6710637e+01
   2.6702362e+01
   2.6694005e+01
   2.6685615e+01
   2.6677230e+01
   2.6668887e+01
   2.6660637e+01
   2.6652528e+01
   2.6644614e+01
   2.6636945e+01
   2.6629565e+01
   2.6622519e+01
   2.6615851e+01
   2.6609594e+01
   2.6603778e+01
   2.6598428e+01
   2.6593569e+01
   2.6589233e+01
   2.6585454e+01
   2.6582258e+01
   2.6579662e+01
   2.6577681e+01
   2.6576328e+01
   2.6575607e+01
   2.6575510e+01
   2.6576024e+01
   2.6577126e+01
   2.6578788e+01
   2.6580988e+01
   2.6583705e+01
   2.6586903e+01
   2.6590534e+01
   2.6594546e+01
   2.6598879e+01
   2.6603481e+01
   2.6608292e+01
   2.6613256e+01
   2.6618328e+01
   2.6623478e+01
   2.6628683e+01
   2.6633921e+01
   2.6639166e+01
   2.6644378e+01
   2.6649513e+01
   2.6654522e+01
   2.6659351e+01
   2.6663949e+01
   2.6668269e+01
   2.6672272e+01
   2.6675917e+01
   2.6679165e+01
   2.6681987e+01
   2.6684360e+01
   2.6686255e+01
   2.6687650e+01
   2.6688533e+01
   2.6688902e+01
   2.6688769e+01
   2.6688149e+01
   2.6687070e+01
   2.6685565e+01
   2.6683652e+01
   2.6681328e+01
   2.6678578e+01
   2.6675376e+01
   2.6671694e+01
   2.6667518e+01
   2.6662838e+01
   2.6657658e+01
   2.6651990e+01
   2.6645853e+01
   2.6639264e+01
   2.6632237e+01
   2.6624803e+01
   2.6617012e+01
   2.6608926e+01
   2.6600602e+01
   2.6592094e+01
   2.6583460e+01
   2.6574759e+01
   2.6566049e+01
   2.6557379e+01
   2.6548790e+01
   2.6540315e+01
   2.6531969e+01
   2.6523777e+01
   2.6515783e+01
   2.6508047e+01
   2.6500647e+01
   2.6493670e+01
   2.6487198e+01
   2.6481308e+01
   2.6476076e+01
   2.6471565e+01
   2.6467826e+01
   2.6464892e+01
   2.6462783e+01
   2.6461498e+01
   2.6461003e+01
   2.6461240e+01
   2.6462118e+01
   2.6463551e+01
   2.6465450e+01
   2.6467720e+01
   2.6470255e+01
   2.6472943e+01
   2.6475669e+01
   2.6478307e+01
   2.6480745e+01
   2.6482874e+01
   2.6484571e+01
   2.6485703e+01
   2.6486128e+01
   2.6485683e+01
   2.6484195e+01
   2.6481494e+01
   2.6477417e+01
   2.6471835e+01
   2.6464637e+01
   2.6455747e+01
   2.6445127e+01
   2.6432768e+01
   2.6418688e+01
   2.6402926e+01
   2.6385581e+01
   2.6366772e+01
   2.6346615e+01
   2.6325240e+01
   2.6302793e+01
   2.6279443e+01
   2.6255375e+01
   2.6230805e+01
   2.6205960e+01
   2.6181068e+01
   2.6156360e+01
   2.6132072e+01
   2.6108441e+01
   2.6085713e+01
   2.6064154e+01
   2.6044036e+01
   2.6025605e+01
   2.6009044e+01
   2.5994500e+01
   2.5982086e+01
   2.5971884e+01
   2.5963941e+01
   2.5958283e+01
   2.5954912e+01
   2.5953792e+01
   2.5954831e+01
   2.5957940e+01
   2.5963016e+01
   2.5969927e+01
   2.5978507e+01
   2.5988567e+01
   2.5999892e+01
   2.6012235e+01
   2.6025355e+01
   2.6039009e+01
   2.6052949e+01
   2.6066940e+01
   2.6080758e+01
   2.6094167e+01
   2.6106910e+01
   2.6118745e+01
   2.6129475e+01
   2.6138951e+01
   2.6147040e+01
   2.6153618e+01
   2.6158579e+01
   2.6161833e+01
   2.6163312e+01
   2.6162972e+01
   2.6160806e+01
   2.6156812e+01
   2.6151001e+01
   2.6143404e+01
   2.6134081e+01
   2.6123096e+01
   2.6110512e+01
   2.6096407e+01
   2.6080853e+01
   2.6063917e+01
   2.6045664e+01
   2.6026150e+01
   2.6005399e+01
   2.5983446e+01
   2.5960360e+01
   2.5936242e+01
   2.5911189e+01
   2.5885292e+01
   2.5858644e+01
   2.5831346e+01
   2.5803501e+01
   2.5775215e+01
   2.5746588e+01
   2.5717724e+01
   2.5688731e+01
   2.5659722e+01
   2.5630806e+01
   2.5602097e+01
   2.5573701e+01
   2.5545757e+01
   2.5518431e+01
   2.5491897e+01
   2.5466329e+01
   2.5441908e+01
   2.5418826e+01
   2.5397274e+01
   2.5377458e+01
   2.5359583e+01
   2.5343823e+01
   2.5330302e+01
   2.5319116e+01
   2.5310356e+01
   2.5304105e+01
   2.5300424e+01
   2.5299347e+01
   2.5300906e+01
   2.5305097e+01
   2.5311894e+01
   2.5321228e+01
   2.5332997e+01
   2.5347074e+01
   2.5363323e+01
   2.5381589e+01
   2.5401704e+01
   2.5423468e+01
   2.5446676e+01
   2.5471131e+01
   2.5496635e+01
   2.5522970e+01
   2.5549908e+01
   2.5577238e+01
   2.5604750e+01
   2.5632234e+01
   2.5659500e+01
   2.5686377e+01
   2.5712672e+01
   2.5738175e+01
   2.5762698e+01
   2.5786091e+01
   2.5808189e+01
   2.5828849e+01
   2.5847963e+01
   2.5865471e+01
   2.5881369e+01
   2.5895695e+01
   2.5908499e+01
   2.5919845e+01
   2.5929797e+01
   2.5938418e+01
   2.5945770e+01
   2.5951903e+01
   2.5956855e+01
   2.5960681e+01
   2.5963458e+01
   2.5965253e+01
   2.5966127e+01
   2.5966162e+01
   2.5965464e+01
   2.5964122e+01
   2.5962259e+01
   2.5960022e+01
   2.5957540e+01
   2.5954910e+01
   2.5952235e+01
   2.5949680e+01
   2.5947399e+01
   2.5945535e+01
   2.5944181e+01
   2.5943388e+01
   2.5943194e+01
   2.5943640e+01
   2.5944742e+01
   2.5946515e+01
   2.5948959e+01
   2.5952072e+01
   2.5955853e+01
   2.5960306e+01
   2.5965424e+01
   2.5971199e+01
   2.5977622e+01
   2.5984665e+01
   2.5992273e+01
   2.6000422e+01
   2.6009064e+01
   2.6018144e+01
   2.6027672e+01
   2.6037678e+01
   2.6048226e+01
   2.6059292e+01
   2.6070797e+01
   2.6082626e+01
   2.6094667e+01
   2.6106826e+01
   2.6119026e+01
   2.6131183e+01
   2.6143228e+01
   2.6155119e+01
   2.6166844e+01
   2.6178413e+01
   2.6189841e+01
   2.6201130e+01
   2.6212269e+01
   2.6223247e+01
   2.6234053e+01
   2.6244690e+01
   2.6255165e+01
   2.6265468e+01
   2.6275594e+01
   2.6285549e+01
   2.6295269e+01
   2.6304655e+01
   2.6313587e+01
   2.6321948e+01
   2.6329700e+01
   2.6336844e+01
   2.6343408e+01
   2.6349430e+01
   2.6354937e+01
   2.6359952e+01
   2.6364491e+01
   2.6368558e+01
   2.6372144e+01
   2.6375233e+01
   2.6377809e+01
   2.6379876e+01
   2.6381467e+01
   2.6382623e+01
   2.6383380e+01
   2.6383768e+01
   2.6383806e+01
   2.6383510e+01
   2.6382896e+01
   2.6381948e+01
   2.6380695e+01
   2.6379207e+01
   2.6377544e+01
   2.6375797e+01
   2.6374031e+01
   2.6372290e+01
   2.6370593e+01
   2.6368956e+01
   2.6367397e+01
   2.6365949e+01
   2.6364657e+01
   2.6363572e+01
   2.6362738e+01
   2.6362192e+01
   2.6361954e+01
   2.6362030e+01
   2.6362397e+01
   2.6363009e+01
   2.6363827e+01
   2.6364819e+01
   2.6365967e+01
   2.6367264e+01
   2.6368715e+01
   2.6370344e+01
   2.6372141e+01
   2.6374059e+01
   2.6376044e+01
   2.6378031e+01
   2.6379957e+01
   2.6381779e+01
   2.6383484e+01
   2.6385072e+01
   2.6386534e+01
   2.6387849e+01
   2.6388985e+01
   2.6389896e+01
   2.6390535e+01
   2.6390863e+01
