# Supplementary material for: Dataset on meteorological forcing mechanisms impacting marine circulation and oceanographic variables in the northern part of the Veracruz reef system
Source: Data Brief. 2023 Oct 8;51:109637. doi: 10.1016/j.dib.2023.109637 (PMC10577050; doi:10.1016/j.dib.2023.109637)
Supplement: Supplementary file 1 [file mmc1.zip › OCEANOGRAPHIC_DATA/WATER_TEMPERATURE/FILTERED/ftblan2.txt]

   2.6680000e+01
   2.6690000e+01
   2.6690000e+01
   2.6670000e+01
   2.6680000e+01
   2.6680000e+01
   2.6700000e+01
   2.6690000e+01
   2.6670000e+01
   2.6660000e+01
   2.6670000e+01
   2.6690000e+01
   2.6700000e+01
   2.6690000e+01
   2.6680000e+01
   2.6680000e+01
   2.6680000e+01
   2.6680000e+01
   2.6690000e+01
   2.6690000e+01
   2.6710000e+01
   2.6730000e+01
   2.6760000e+01
   2.6780000e+01
   2.6800000e+01
   2.6800000e+01
   2.6790000e+01
   2.6770000e+01
   2.6770000e+01
   2.6780000e+01
   2.6780000e+01
   2.6780000e+01
   2.6770000e+01
   2.6740000e+01
   2.6730000e+01
   2.6770000e+01
   2.6810000e+01
   2.6820000e+01
   2.6780000e+01
   2.6760000e+01
   2.6710000e+01
   2.6670000e+01
   2.6650000e+01
   2.6610000e+01
   2.6530000e+01
   2.6500000e+01
   2.6500000e+01
   2.6490000e+01
   2.6530000e+01
   2.6550000e+01
   2.6460000e+01
   2.6410000e+01
   2.6360000e+01
   2.6360000e+01
   2.6310000e+01
   2.6280000e+01
   2.6240000e+01
   2.6330000e+01
   2.6420000e+01
   2.6570000e+01
   2.6790000e+01
   2.6960000e+01
   2.7060000e+01
   2.7110000e+01
   2.7110000e+01
   2.7100000e+01
   2.7070000e+01
   2.7030000e+01
   2.7000000e+01
   2.6990000e+01
   2.7010000e+01
   2.7020000e+01
   2.6980000e+01
   2.6950000e+01
   2.6930000e+01
   2.6910000e+01
   2.6890000e+01
   2.6880000e+01
   2.6870000e+01
   2.6860000e+01
   2.6860000e+01
   2.6860000e+01
   2.6850000e+01
   2.6850000e+01
   2.6850000e+01
   2.6840000e+01
   2.6830000e+01
   2.6820000e+01
   2.6810000e+01
   2.6800000e+01
   2.6790000e+01
   2.6780000e+01
   2.6770000e+01
   2.6770000e+01
   2.6760000e+01
   2.6750000e+01
   2.6730000e+01
   2.6730000e+01
   2.6720000e+01
   2.6720000e+01
   2.6710000e+01
   2.6700000e+01
   2.6700000e+01
   2.6690000e+01
   2.6680000e+01
   2.6670000e+01
   2.6680000e+01
   2.6680000e+01
   2.6680000e+01
   2.6680000e+01
   2.6680000e+01
   2.6670000e+01
   2.6670000e+01
   2.6660000e+01
   2.6650000e+01
   2.6640000e+01
   2.6630000e+01
   2.6620000e+01
   2.6620000e+01
   2.6620000e+01
   2.6620000e+01
   2.6620000e+01
   2.6600000e+01
   2.6580000e+01
   2.6570000e+01
   2.6560000e+01
   2.6570000e+01
   2.6560000e+01
   2.6550000e+01
   2.6520000e+01
   2.6500000e+01
   2.6490000e+01
   2.6480000e+01
   2.6480000e+01
   2.6470000e+01
   2.6450000e+01
   2.6400000e+01
   2.6370000e+01
   2.6350000e+01
   2.6350000e+01
   2.6340000e+01
   2.6320000e+01
   2.6300000e+01
   2.6270000e+01
   2.6260000e+01
   2.6230000e+01
   2.6200000e+01
   2.6160000e+01
   2.6130000e+01
   2.6130000e+01
   2.6130000e+01
   2.6100000e+01
   2.6070000e+01
   2.6080000e+01
   2.6070000e+01
   2.6030000e+01
   2.5920000e+01
   2.5830000e+01
   2.5760000e+01
   2.5700000e+01
   2.5620000e+01
   2.5570000e+01
   2.5530000e+01
   2.5500000e+01
   2.5480000e+01
   2.5480000e+01
   2.5490000e+01
   2.5500000e+01
   2.5510000e+01
   2.5540000e+01
   2.5560000e+01
   2.5590000e+01
   2.5600000e+01
   2.5590000e+01
   2.5570000e+01
   2.5560000e+01
   2.5540000e+01
   2.5540000e+01
   2.5540000e+01
   2.5550000e+01
   2.5540000e+01
   2.5520000e+01
   2.5490000e+01
   2.5460000e+01
   2.5430000e+01
   2.5410000e+01
   2.5410000e+01
   2.5420000e+01
   2.5430000e+01
   2.5430000e+01
   2.5410000e+01
   2.5400000e+01
   2.5400000e+01
   2.5400000e+01
   2.5390000e+01
   2.5390000e+01
   2.5380000e+01
   2.5380000e+01
   2.5360000e+01
   2.5350000e+01
   2.5350000e+01
   2.5350000e+01
   2.5360000e+01
   2.5360000e+01
   2.5360000e+01
   2.5370000e+01
   2.5370000e+01
   2.5360000e+01
   2.5360000e+01
   2.5350000e+01
   2.5330000e+01
   2.5330000e+01
   2.5340000e+01
   2.5330000e+01
   2.5330000e+01
   2.5330000e+01
   2.5330000e+01
   2.5320000e+01
   2.5300000e+01
   2.5280000e+01
   2.5270000e+01
   2.5260000e+01
   2.5240000e+01
   2.5210000e+01
   2.5190000e+01
   2.5170000e+01
   2.5150000e+01
   2.5140000e+01
   2.5120000e+01
   2.5100000e+01
   2.5080000e+01
   2.5050000e+01
   2.5030000e+01
   2.5020000e+01
   2.5040000e+01
   2.5040000e+01
   2.5030000e+01
   2.5000000e+01
   2.5010000e+01
   2.5030000e+01
   2.5050000e+01
   2.5060000e+01
   2.5060000e+01
   2.5060000e+01
   2.5040000e+01
   2.5030000e+01
   2.5030000e+01
   2.5050000e+01
   2.5060000e+01
   2.5060000e+01
   2.5050000e+01
   2.5050000e+01
   2.5050000e+01
   2.5040000e+01
   2.5030000e+01
   2.5020000e+01
   2.5010000e+01
   2.4990000e+01
   2.4980000e+01
   2.4970000e+01
   2.4980000e+01
   2.4980000e+01
   2.4980000e+01
   2.4970000e+01
   2.4950000e+01
   2.4940000e+01
   2.4920000e+01
   2.4980000e+01
   2.5070000e+01
   2.5140000e+01
   2.5180000e+01
   2.5210000e+01
   2.5220000e+01
   2.5240000e+01
   2.5240000e+01
   2.5250000e+01
   2.5260000e+01
   2.5260000e+01
   2.5240000e+01
   2.5220000e+01
   2.5200000e+01
   2.5180000e+01
   2.5160000e+01
   2.5130000e+01
   2.5110000e+01
   2.5080000e+01
   2.5020000e+01
   2.4960000e+01
   2.4890000e+01
   2.4840000e+01
   2.4790000e+01
   2.4760000e+01
   2.4750000e+01
   2.4800000e+01
   2.4900000e+01
   2.4940000e+01
   2.4980000e+01
   2.5020000e+01
   2.5030000e+01
   2.5050000e+01
   2.5060000e+01
   2.5060000e+01
   2.5030000e+01
   2.5000000e+01
   2.4950000e+01
   2.4880000e+01
   2.4830000e+01
   2.4800000e+01
   2.4780000e+01
   2.4800000e+01
   2.4830000e+01
   2.4850000e+01
   2.4880000e+01
   2.4920000e+01
   2.4940000e+01
   2.4960000e+01
   2.4970000e+01
   2.4970000e+01
   2.4960000e+01
   2.4930000e+01
   2.4910000e+01
   2.4890000e+01
   2.4870000e+01
   2.4860000e+01
   2.4860000e+01
   2.4860000e+01
   2.4870000e+01
   2.4880000e+01
   2.4880000e+01
   2.4900000e+01
   2.4920000e+01
   2.4930000e+01
   2.4950000e+01
   2.4980000e+01
   2.5000000e+01
   2.5000000e+01
   2.5020000e+01
   2.5060000e+01
   2.5100000e+01
   2.5110000e+01
   2.5130000e+01
   2.5140000e+01
   2.5150000e+01
   2.5150000e+01
   2.5160000e+01
   2.5160000e+01
   2.5160000e+01
   2.5160000e+01
   2.5150000e+01
   2.5150000e+01
   2.5140000e+01
   2.5120000e+01
   2.5110000e+01
   2.5090000e+01
   2.5060000e+01
   2.5030000e+01
   2.5000000e+01
   2.4960000e+01
   2.4930000e+01
   2.4900000e+01
   2.4860000e+01
   2.4730000e+01
   2.4570000e+01
   2.4480000e+01
   2.4440000e+01
   2.4410000e+01
   2.4390000e+01
   2.4390000e+01
   2.4390000e+01
   2.4400000e+01
   2.4430000e+01
   2.4440000e+01
   2.4480000e+01
   2.4540000e+01
   2.4570000e+01
   2.4580000e+01
   2.4570000e+01
   2.4520000e+01
   2.4480000e+01
   2.4560000e+01
   2.4660000e+01
   2.4720000e+01
   2.4750000e+01
   2.4720000e+01
   2.4670000e+01
   2.4620000e+01
   2.4560000e+01
   2.4500000e+01
   2.4430000e+01
   2.4390000e+01
   2.4380000e+01
   2.4370000e+01
   2.4380000e+01
   2.4400000e+01
   2.4400000e+01
   2.4410000e+01
   2.4420000e+01
   2.4440000e+01
   2.4440000e+01
   2.4440000e+01
   2.4450000e+01
   2.4450000e+01
   2.4440000e+01
   2.4450000e+01
   2.4470000e+01
   2.4470000e+01
   2.4470000e+01
   2.4460000e+01
   2.4480000e+01
   2.4480000e+01
   2.4480000e+01
   2.4460000e+01
   2.4450000e+01
   2.4440000e+01
   2.4420000e+01
   2.4410000e+01
   2.4400000e+01
   2.4390000e+01
   2.4380000e+01
   2.4370000e+01
   2.4360000e+01
   2.4340000e+01
   2.4320000e+01
   2.4300000e+01
   2.4270000e+01
   2.4260000e+01
   2.4250000e+01
   2.4250000e+01
   2.4250000e+01
   2.4250000e+01
   2.4270000e+01
   2.4280000e+01
   2.4290000e+01
   2.4310000e+01
   2.4320000e+01
   2.4340000e+01
   2.4350000e+01
   2.4390000e+01
   2.4450000e+01
   2.4520000e+01
   2.4560000e+01
   2.4580000e+01
   2.4600000e+01
   2.4620000e+01
   2.4660000e+01
   2.4700000e+01
   2.4710000e+01
   2.4700000e+01
   2.4690000e+01
   2.4680000e+01
   2.4690000e+01
   2.4690000e+01
   2.4680000e+01
   2.4660000e+01
   2.4660000e+01
   2.4650000e+01
   2.4650000e+01
   2.4650000e+01
   2.4650000e+01
   2.4650000e+01
   2.4670000e+01
   2.4720000e+01
   2.4750000e+01
   2.4760000e+01
   2.4770000e+01
   2.4780000e+01
   2.4770000e+01
   2.4740000e+01
   2.4720000e+01
   2.4710000e+01
   2.4700000e+01
   2.4690000e+01
   2.4680000e+01
   2.4680000e+01
   2.4690000e+01
   2.4710000e+01
   2.4720000e+01
   2.4740000e+01
   2.4760000e+01
   2.4790000e+01
   2.4850000e+01
   2.4900000e+01
   2.4950000e+01
   2.5020000e+01
   2.5090000e+01
   2.5180000e+01
   2.5250000e+01
   2.5310000e+01
   2.5380000e+01
   2.5450000e+01
   2.5480000e+01
   2.5500000e+01
   2.5530000e+01
   2.5550000e+01
   2.5550000e+01
   2.5560000e+01
   2.5570000e+01
   2.5570000e+01
   2.5580000e+01
   2.5590000e+01
   2.5600000e+01
   2.5610000e+01
   2.5610000e+01
   2.5620000e+01
   2.5620000e+01
   2.5620000e+01
   2.5630000e+01
   2.5620000e+01
   2.5620000e+01
   2.5620000e+01
   2.5630000e+01
   2.5640000e+01
   2.5650000e+01
   2.5660000e+01
   2.5680000e+01
   2.5690000e+01
   2.5700000e+01
   2.5700000e+01
   2.5710000e+01
   2.5720000e+01
   2.5740000e+01
   2.5740000e+01
   2.5740000e+01
   2.5750000e+01
   2.5760000e+01
   2.5750000e+01
   2.5710000e+01
   2.5710000e+01
   2.5700000e+01
   2.5680000e+01
   2.5670000e+01
   2.5670000e+01
   2.5660000e+01
   2.5660000e+01
   2.5650000e+01
   2.5620000e+01
   2.5580000e+01
   2.5550000e+01
   2.5530000e+01
   2.5450000e+01
   2.5330000e+01
   2.5300000e+01
   2.5320000e+01
   2.5260000e+01
   2.5220000e+01
   2.5280000e+01
   2.5310000e+01
   2.5320000e+01
   2.5390000e+01
   2.5420000e+01
   2.5380000e+01
   2.5310000e+01
   2.5300000e+01
   2.5300000e+01
   2.5300000e+01
   2.5290000e+01
   2.5280000e+01
   2.5280000e+01
   2.5280000e+01
   2.5290000e+01
   2.5330000e+01
   2.5330000e+01
   2.5320000e+01
   2.5360000e+01
   2.5380000e+01
   2.5430000e+01
   2.5450000e+01
   2.5460000e+01
   2.5470000e+01
   2.5480000e+01
   2.5510000e+01
   2.5550000e+01
   2.5580000e+01
   2.5610000e+01
   2.5620000e+01
   2.5630000e+01
