# Supplementary material for: Dataset on meteorological forcing mechanisms impacting marine circulation and oceanographic variables in the northern part of the Veracruz reef system
Source: Data Brief. 2023 Oct 8;51:109637. doi: 10.1016/j.dib.2023.109637 (PMC10577050; doi:10.1016/j.dib.2023.109637)
Supplement: Supplementary file 1 [file mmc1.zip › OCEANOGRAPHIC_DATA/WATER_TEMPERATURE/FILTERED/ftsac1.txt]

   2.7080020e+01
   2.7079988e+01
   2.7079925e+01
   2.7079831e+01
   2.7079707e+01
   2.7079553e+01
   2.7079369e+01
   2.7079155e+01
   2.7078912e+01
   2.7078644e+01
   2.7078358e+01
   2.7078065e+01
   2.7077776e+01
   2.7077500e+01
   2.7077251e+01
   2.7077040e+01
   2.7076878e+01
   2.7076773e+01
   2.7076728e+01
   2.7076747e+01
   2.7076836e+01
   2.7076999e+01
   2.7077242e+01
   2.7077571e+01
   2.7077992e+01
   2.7078511e+01
   2.7079133e+01
   2.7079861e+01
   2.7080696e+01
   2.7081637e+01
   2.7082681e+01
   2.7083826e+01
   2.7085066e+01
   2.7086396e+01
   2.7087806e+01
   2.7089287e+01
   2.7090826e+01
   2.7092413e+01
   2.7094033e+01
   2.7095671e+01
   2.7097310e+01
   2.7098937e+01
   2.7100539e+01
   2.7102102e+01
   2.7103613e+01
   2.7105057e+01
   2.7106420e+01
   2.7107686e+01
   2.7108836e+01
   2.7109851e+01
   2.7110714e+01
   2.7111406e+01
   2.7111909e+01
   2.7112208e+01
   2.7112294e+01
   2.7112156e+01
   2.7111785e+01
   2.7111169e+01
   2.7110297e+01
   2.7109160e+01
   2.7107746e+01
   2.7106047e+01
   2.7104056e+01
   2.7101773e+01
   2.7099199e+01
   2.7096337e+01
   2.7093191e+01
   2.7089764e+01
   2.7086063e+01
   2.7082097e+01
   2.7077872e+01
   2.7073395e+01
   2.7068680e+01
   2.7063741e+01
   2.7058594e+01
   2.7053256e+01
   2.7047746e+01
   2.7042087e+01
   2.7036299e+01
   2.7030399e+01
   2.7024412e+01
   2.7018370e+01
   2.7012306e+01
   2.7006258e+01
   2.7000264e+01
   2.6994358e+01
   2.6988571e+01
   2.6982924e+01
   2.6977437e+01
   2.6972121e+01
   2.6966987e+01
   2.6962047e+01
   2.6957305e+01
   2.6952760e+01
   2.6948418e+01
   2.6944293e+01
   2.6940398e+01
   2.6936746e+01
   2.6933356e+01
   2.6930249e+01
   2.6927449e+01
   2.6924970e+01
   2.6922826e+01
   2.6921032e+01
   2.6919585e+01
   2.6918476e+01
   2.6917685e+01
   2.6917188e+01
   2.6916957e+01
   2.6916970e+01
   2.6917209e+01
   2.6917661e+01
   2.6918320e+01
   2.6919181e+01
   2.6920243e+01
   2.6921508e+01
   2.6922978e+01
   2.6924669e+01
   2.6926591e+01
   2.6928742e+01
   2.6931108e+01
   2.6933675e+01
   2.6936419e+01
   2.6939306e+01
   2.6942294e+01
   2.6945348e+01
   2.6948433e+01
   2.6951518e+01
   2.6954579e+01
   2.6957609e+01
   2.6960603e+01
   2.6963565e+01
   2.6966501e+01
   2.6969411e+01
   2.6972290e+01
   2.6975128e+01
   2.6977916e+01
   2.6980642e+01
   2.6983293e+01
   2.6985850e+01
   2.6988292e+01
   2.6990594e+01
   2.6992728e+01
   2.6994669e+01
   2.6996407e+01
   2.6997928e+01
   2.6999228e+01
   2.7000306e+01
   2.7001168e+01
   2.7001821e+01
   2.7002269e+01
   2.7002517e+01
   2.7002569e+01
   2.7002419e+01
   2.7002061e+01
   2.7001484e+01
   2.7000676e+01
   2.6999631e+01
   2.6998347e+01
   2.6996827e+01
   2.6995076e+01
   2.6993095e+01
   2.6990889e+01
   2.6988465e+01
   2.6985834e+01
   2.6983010e+01
   2.6980007e+01
   2.6976837e+01
   2.6973512e+01
   2.6970041e+01
   2.6966431e+01
   2.6962687e+01
   2.6958813e+01
   2.6954810e+01
   2.6950678e+01
   2.6946422e+01
   2.6942045e+01
   2.6937558e+01
   2.6932978e+01
   2.6928319e+01
   2.6923601e+01
   2.6918840e+01
   2.6914051e+01
   2.6909245e+01
   2.6904438e+01
   2.6899647e+01
   2.6894892e+01
   2.6890193e+01
   2.6885565e+01
   2.6881023e+01
   2.6876579e+01
   2.6872246e+01
   2.6868034e+01
   2.6863951e+01
   2.6860002e+01
   2.6856189e+01
   2.6852515e+01
   2.6848987e+01
   2.6845612e+01
   2.6842390e+01
   2.6839319e+01
   2.6836385e+01
   2.6833561e+01
   2.6830820e+01
   2.6828130e+01
   2.6825458e+01
   2.6822774e+01
   2.6820047e+01
   2.6817247e+01
   2.6814340e+01
   2.6811296e+01
   2.6808085e+01
   2.6804683e+01
   2.6801066e+01
   2.6797220e+01
   2.6793135e+01
   2.6788808e+01
   2.6784249e+01
   2.6779482e+01
   2.6774543e+01
   2.6769474e+01
   2.6764315e+01
   2.6759110e+01
   2.6753898e+01
   2.6748723e+01
   2.6743632e+01
   2.6738684e+01
   2.6733944e+01
   2.6729475e+01
   2.6725343e+01
   2.6721615e+01
   2.6718349e+01
   2.6715598e+01
   2.6713407e+01
   2.6711808e+01
   2.6710826e+01
   2.6710476e+01
   2.6710772e+01
   2.6711720e+01
   2.6713321e+01
   2.6715569e+01
   2.6718447e+01
   2.6721918e+01
   2.6725938e+01
   2.6730456e+01
   2.6735414e+01
   2.6740758e+01
   2.6746440e+01
   2.6752418e+01
   2.6758658e+01
   2.6765122e+01
   2.6771769e+01
   2.6778560e+01
   2.6785454e+01
   2.6792390e+01
   2.6799311e+01
   2.6806171e+01
   2.6812932e+01
   2.6819569e+01
   2.6826070e+01
   2.6832422e+01
   2.6838612e+01
   2.6844633e+01
   2.6850468e+01
   2.6856092e+01
   2.6861480e+01
   2.6866619e+01
   2.6871493e+01
   2.6876078e+01
   2.6880342e+01
   2.6884244e+01
   2.6887735e+01
   2.6890751e+01
   2.6893213e+01
   2.6895029e+01
   2.6896105e+01
   2.6896340e+01
   2.6895638e+01
   2.6893945e+01
   2.6891240e+01
   2.6887486e+01
   2.6882627e+01
   2.6876598e+01
   2.6869327e+01
   2.6860749e+01
   2.6850806e+01
   2.6839435e+01
   2.6826583e+01
   2.6812225e+01
   2.6796343e+01
   2.6778913e+01
   2.6759908e+01
   2.6739324e+01
   2.6717178e+01
   2.6693510e+01
   2.6668376e+01
   2.6641853e+01
   2.6614036e+01
   2.6585053e+01
   2.6555051e+01
   2.6524192e+01
   2.6492646e+01
   2.6460542e+01
   2.6427952e+01
   2.6394950e+01
   2.6361653e+01
   2.6328208e+01
   2.6294767e+01
   2.6261487e+01
   2.6228515e+01
   2.6195998e+01
   2.6164085e+01
   2.6132907e+01
   2.6102576e+01
   2.6073215e+01
   2.6044955e+01
   2.6017926e+01
   2.5992253e+01
   2.5968052e+01
   2.5945427e+01
   2.5924481e+01
   2.5905305e+01
   2.5887968e+01
   2.5872517e+01
   2.5858982e+01
   2.5847379e+01
   2.5837736e+01
   2.5830116e+01
   2.5824594e+01
   2.5821215e+01
   2.5819977e+01
   2.5820869e+01
   2.5823874e+01
   2.5828976e+01
   2.5836158e+01
   2.5845403e+01
   2.5856703e+01
   2.5870051e+01
   2.5885424e+01
   2.5902785e+01
   2.5922073e+01
   2.5943200e+01
   2.5966041e+01
   2.5990442e+01
   2.6016226e+01
   2.6043212e+01
   2.6071200e+01
   2.6099981e+01
   2.6129341e+01
   2.6159065e+01
   2.6188927e+01
   2.6218693e+01
   2.6248115e+01
   2.6276953e+01
   2.6304980e+01
   2.6331976e+01
   2.6357720e+01
   2.6382002e+01
   2.6404619e+01
   2.6425369e+01
   2.6444047e+01
   2.6460454e+01
   2.6474417e+01
   2.6485792e+01
   2.6494462e+01
   2.6500337e+01
   2.6503383e+01
   2.6503606e+01
   2.6501043e+01
   2.6495726e+01
   2.6487714e+01
   2.6477094e+01
   2.6463983e+01
   2.6448510e+01
   2.6430828e+01
   2.6411108e+01
   2.6389535e+01
   2.6366304e+01
   2.6341624e+01
   2.6315692e+01
   2.6288717e+01
   2.6260894e+01
   2.6232394e+01
   2.6203360e+01
   2.6173939e+01
   2.6144260e+01
   2.6114452e+01
   2.6084619e+01
   2.6054845e+01
   2.6025201e+01
   2.5995745e+01
   2.5966519e+01
   2.5937559e+01
   2.5908913e+01
   2.5880650e+01
   2.5852819e+01
   2.5825462e+01
   2.5798619e+01
   2.5772333e+01
   2.5746632e+01
   2.5721539e+01
   2.5697066e+01
   2.5673222e+01
   2.5650041e+01
   2.5627553e+01
   2.5605792e+01
   2.5584819e+01
   2.5564747e+01
   2.5545703e+01
   2.5527835e+01
   2.5511293e+01
   2.5496220e+01
   2.5482762e+01
   2.5471069e+01
   2.5461283e+01
   2.5453527e+01
   2.5447914e+01
   2.5444541e+01
   2.5443476e+01
   2.5444777e+01
   2.5448486e+01
   2.5454628e+01
   2.5463198e+01
   2.5474176e+01
   2.5487532e+01
   2.5503225e+01
   2.5521207e+01
   2.5541406e+01
   2.5563724e+01
   2.5588075e+01
   2.5614353e+01
   2.5642419e+01
   2.5672103e+01
   2.5703223e+01
   2.5735576e+01
   2.5768965e+01
   2.5803194e+01
   2.5838062e+01
   2.5873377e+01
   2.5908957e+01
   2.5944638e+01
   2.5980264e+01
   2.6015687e+01
   2.6050776e+01
   2.6085409e+01
   2.6119477e+01
   2.6152889e+01
   2.6185570e+01
   2.6217453e+01
   2.6248482e+01
   2.6278602e+01
   2.6307770e+01
   2.6335958e+01
   2.6363135e+01
   2.6389271e+01
   2.6414346e+01
   2.6438354e+01
   2.6461292e+01
   2.6483162e+01
   2.6503978e+01
   2.6523752e+01
   2.6542506e+01
   2.6560260e+01
   2.6577031e+01
   2.6592828e+01
   2.6607660e+01
   2.6621530e+01
   2.6634437e+01
   2.6646376e+01
   2.6657342e+01
   2.6667329e+01
   2.6676328e+01
   2.6684333e+01
   2.6691340e+01
   2.6697347e+01
   2.6702354e+01
   2.6706362e+01
   2.6709371e+01
   2.6711380e+01
   2.6712386e+01
