# Supplementary material for: Dataset on meteorological forcing mechanisms impacting marine circulation and oceanographic variables in the northern part of the Veracruz reef system
Source: Data Brief. 2023 Oct 8;51:109637. doi: 10.1016/j.dib.2023.109637 (PMC10577050; doi:10.1016/j.dib.2023.109637)
Supplement: Supplementary file 1 [file mmc1.zip › OCEANOGRAPHIC_DATA/WATER_TEMPERATURE/FILTERED/ftver1.txt]

   2.6800444e+01
   2.6799447e+01
   2.6797483e+01
   2.6794614e+01
   2.6790922e+01
   2.6786498e+01
   2.6781447e+01
   2.6775900e+01
   2.6770007e+01
   2.6763915e+01
   2.6757758e+01
   2.6751689e+01
   2.6745829e+01
   2.6740306e+01
   2.6735241e+01
   2.6730775e+01
   2.6727015e+01
   2.6724076e+01
   2.6722103e+01
   2.6721222e+01
   2.6721508e+01
   2.6723003e+01
   2.6725737e+01
   2.6729742e+01
   2.6735013e+01
   2.6741512e+01
   2.6749178e+01
   2.6757941e+01
   2.6767709e+01
   2.6778385e+01
   2.6789862e+01
   2.6802030e+01
   2.6814775e+01
   2.6827978e+01
   2.6841517e+01
   2.6855272e+01
   2.6869140e+01
   2.6883034e+01
   2.6896858e+01
   2.6910510e+01
   2.6923901e+01
   2.6936962e+01
   2.6949590e+01
   2.6961668e+01
   2.6973123e+01
   2.6983915e+01
   2.6994021e+01
   2.7003412e+01
   2.7012069e+01
   2.7019997e+01
   2.7027210e+01
   2.7033730e+01
   2.7039583e+01
   2.7044799e+01
   2.7049415e+01
   2.7053460e+01
   2.7056965e+01
   2.7059965e+01
   2.7062494e+01
   2.7064583e+01
   2.7066252e+01
   2.7067499e+01
   2.7068325e+01
   2.7068730e+01
   2.7068722e+01
   2.7068293e+01
   2.7067451e+01
   2.7066215e+01
   2.7064597e+01
   2.7062599e+01
   2.7060214e+01
   2.7057434e+01
   2.7054255e+01
   2.7050659e+01
   2.7046629e+01
   2.7042146e+01
   2.7037188e+01
   2.7031733e+01
   2.7025756e+01
   2.7019238e+01
   2.7012162e+01
   2.7004514e+01
   2.6996278e+01
   2.6987446e+01
   2.6978033e+01
   2.6968078e+01
   2.6957638e+01
   2.6946771e+01
   2.6935531e+01
   2.6923972e+01
   2.6912144e+01
   2.6900096e+01
   2.6887868e+01
   2.6875497e+01
   2.6863017e+01
   2.6850464e+01
   2.6837876e+01
   2.6825298e+01
   2.6812780e+01
   2.6800369e+01
   2.6788115e+01
   2.6776065e+01
   2.6764263e+01
   2.6752756e+01
   2.6741587e+01
   2.6730797e+01
   2.6720428e+01
   2.6710518e+01
   2.6701098e+01
   2.6692167e+01
   2.6683714e+01
   2.6675722e+01
   2.6668177e+01
   2.6661082e+01
   2.6654436e+01
   2.6648240e+01
   2.6642516e+01
   2.6637297e+01
   2.6632620e+01
   2.6628528e+01
   2.6625058e+01
   2.6622243e+01
   2.6620105e+01
   2.6618663e+01
   2.6617937e+01
   2.6617950e+01
   2.6618724e+01
   2.6620281e+01
   2.6622635e+01
   2.6625803e+01
   2.6629799e+01
   2.6634633e+01
   2.6640305e+01
   2.6646820e+01
   2.6654186e+01
   2.6662412e+01
   2.6671499e+01
   2.6681423e+01
   2.6692149e+01
   2.6703653e+01
   2.6715879e+01
   2.6728751e+01
   2.6742181e+01
   2.6756076e+01
   2.6770340e+01
   2.6784877e+01
   2.6799598e+01
   2.6814419e+01
   2.6829258e+01
   2.6844030e+01
   2.6858652e+01
   2.6873048e+01
   2.6887151e+01
   2.6900900e+01
   2.6914237e+01
   2.6927107e+01
   2.6939460e+01
   2.6951256e+01
   2.6962453e+01
   2.6973007e+01
   2.6982873e+01
   2.6992024e+01
   2.7000452e+01
   2.7008146e+01
   2.7015102e+01
   2.7021345e+01
   2.7026901e+01
   2.7031804e+01
   2.7036092e+01
   2.7039800e+01
   2.7042957e+01
   2.7045585e+01
   2.7047706e+01
   2.7049331e+01
   2.7050475e+01
   2.7051144e+01
   2.7051340e+01
   2.7051054e+01
   2.7050278e+01
   2.7049004e+01
   2.7047225e+01
   2.7044934e+01
   2.7042128e+01
   2.7038812e+01
   2.7034997e+01
   2.7030697e+01
   2.7025915e+01
   2.7020649e+01
   2.7014899e+01
   2.7008651e+01
   2.7001906e+01
   2.6994660e+01
   2.6986903e+01
   2.6978641e+01
   2.6969895e+01
   2.6960701e+01
   2.6951107e+01
   2.6941169e+01
   2.6930959e+01
   2.6920543e+01
   2.6909986e+01
   2.6899353e+01
   2.6888720e+01
   2.6878161e+01
   2.6867741e+01
   2.6857518e+01
   2.6847557e+01
   2.6837917e+01
   2.6828644e+01
   2.6819776e+01
   2.6811344e+01
   2.6803391e+01
   2.6795966e+01
   2.6789117e+01
   2.6782878e+01
   2.6777280e+01
   2.6772365e+01
   2.6768173e+01
   2.6764721e+01
   2.6762014e+01
   2.6760049e+01
   2.6758813e+01
   2.6758274e+01
   2.6758402e+01
   2.6759183e+01
   2.6760608e+01
   2.6762647e+01
   2.6765256e+01
   2.6768407e+01
   2.6772081e+01
   2.6776251e+01
   2.6780876e+01
   2.6785933e+01
   2.6791410e+01
   2.6797305e+01
   2.6803603e+01
   2.6810276e+01
   2.6817298e+01
   2.6824646e+01
   2.6832305e+01
   2.6840244e+01
   2.6848424e+01
   2.6856811e+01
   2.6865372e+01
   2.6874062e+01
   2.6882842e+01
   2.6891677e+01
   2.6900542e+01
   2.6909387e+01
   2.6918155e+01
   2.6926803e+01
   2.6935319e+01
   2.6943687e+01
   2.6951877e+01
   2.6959858e+01
   2.6967615e+01
   2.6975131e+01
   2.6982376e+01
   2.6989317e+01
   2.6995923e+01
   2.7002181e+01
   2.7008076e+01
   2.7013591e+01
   2.7018709e+01
   2.7023416e+01
   2.7027708e+01
   2.7031581e+01
   2.7035032e+01
   2.7038072e+01
   2.7040716e+01
   2.7042979e+01
   2.7044872e+01
   2.7046413e+01
   2.7047638e+01
   2.7048572e+01
   2.7049222e+01
   2.7049583e+01
   2.7049660e+01
   2.7049460e+01
   2.7048985e+01
   2.7048234e+01
   2.7047213e+01
   2.7045922e+01
   2.7044367e+01
   2.7042543e+01
   2.7040451e+01
   2.7038094e+01
   2.7035476e+01
   2.7032601e+01
   2.7029480e+01
   2.7026126e+01
   2.7022562e+01
   2.7018809e+01
   2.7014865e+01
   2.7010747e+01
   2.7006472e+01
   2.7002048e+01
   2.6997483e+01
   2.6992790e+01
   2.6987981e+01
   2.6983065e+01
   2.6978043e+01
   2.6972918e+01
   2.6967690e+01
   2.6962365e+01
   2.6956942e+01
   2.6951423e+01
   2.6945811e+01
   2.6940110e+01
   2.6934325e+01
   2.6928460e+01
   2.6922550e+01
   2.6916626e+01
   2.6910687e+01
   2.6904711e+01
   2.6898661e+01
   2.6892495e+01
   2.6886212e+01
   2.6879799e+01
   2.6873228e+01
   2.6866478e+01
   2.6859526e+01
   2.6852328e+01
   2.6844864e+01
   2.6837144e+01
   2.6829203e+01
   2.6821103e+01
   2.6812895e+01
   2.6804644e+01
   2.6796412e+01
   2.6788267e+01
   2.6780278e+01
   2.6772506e+01
   2.6765004e+01
   2.6757818e+01
   2.6750932e+01
   2.6744297e+01
   2.6737922e+01
   2.6731867e+01
   2.6726214e+01
   2.6721053e+01
   2.6716447e+01
   2.6712428e+01
   2.6709067e+01
   2.6706437e+01
   2.6704613e+01
   2.6703687e+01
   2.6703742e+01
   2.6704815e+01
   2.6706908e+01
   2.6709976e+01
   2.6713981e+01
   2.6718856e+01
   2.6724543e+01
   2.6730974e+01
   2.6738083e+01
   2.6745809e+01
   2.6754095e+01
   2.6762887e+01
   2.6772159e+01
   2.6781949e+01
   2.6792260e+01
   2.6803030e+01
   2.6814173e+01
   2.6825587e+01
   2.6837178e+01
   2.6848872e+01
   2.6860576e+01
   2.6872172e+01
   2.6883528e+01
   2.6894503e+01
   2.6904958e+01
   2.6914785e+01
   2.6923891e+01
   2.6932208e+01
   2.6939684e+01
   2.6946268e+01
   2.6951932e+01
   2.6956639e+01
   2.6960360e+01
   2.6963059e+01
   2.6964711e+01
   2.6965297e+01
   2.6964811e+01
   2.6963222e+01
   2.6960513e+01
   2.6956711e+01
   2.6951854e+01
   2.6946001e+01
   2.6939210e+01
   2.6931555e+01
   2.6923110e+01
   2.6913974e+01
   2.6904284e+01
   2.6894192e+01
   2.6883838e+01
   2.6873341e+01
   2.6862822e+01
   2.6852402e+01
   2.6842189e+01
   2.6832294e+01
   2.6822803e+01
   2.6813806e+01
   2.6805374e+01
   2.6797586e+01
   2.6790508e+01
   2.6784203e+01
   2.6778728e+01
   2.6774126e+01
   2.6770426e+01
   2.6767628e+01
   2.6765726e+01
   2.6764707e+01
   2.6764549e+01
   2.6765226e+01
   2.6766697e+01
   2.6768921e+01
   2.6771824e+01
   2.6775305e+01
   2.6779276e+01
   2.6783675e+01
   2.6788443e+01
   2.6793515e+01
   2.6798831e+01
   2.6804335e+01
   2.6809976e+01
   2.6815713e+01
   2.6821512e+01
   2.6827347e+01
   2.6833187e+01
   2.6839011e+01
   2.6844785e+01
   2.6850477e+01
   2.6856067e+01
   2.6861555e+01
   2.6866941e+01
   2.6872231e+01
   2.6877424e+01
   2.6882506e+01
   2.6887478e+01
   2.6892340e+01
   2.6897102e+01
   2.6901785e+01
   2.6906412e+01
   2.6910981e+01
   2.6915487e+01
   2.6919922e+01
   2.6924275e+01
   2.6928530e+01
   2.6932679e+01
   2.6936718e+01
   2.6940640e+01
   2.6944434e+01
   2.6948099e+01
   2.6951620e+01
   2.6954990e+01
   2.6958205e+01
   2.6961256e+01
   2.6964132e+01
   2.6966820e+01
   2.6969304e+01
   2.6971580e+01
   2.6973656e+01
   2.6975542e+01
   2.6977243e+01
   2.6978767e+01
   2.6980122e+01
   2.6981311e+01
   2.6982343e+01
   2.6983229e+01
   2.6983982e+01
   2.6984621e+01
   2.6985167e+01
   2.6985637e+01
   2.6986037e+01
   2.6986374e+01
   2.6986653e+01
   2.6986865e+01
   2.6987006e+01
   2.6987076e+01
